# Supplementary material for: Trajectory tracking and obstacle avoidance in dynamic environments using an improved artificial potential field method
Source: PLoS One. 2025 Jul 10;20(7):e0326879. doi: 10.1371/journal.pone.0326879 (PMC12244694; doi:10.1371/journal.pone.0326879)
Supplement: S1 Table — (XLSX) [file pone.0326879.s002.xlsx]

## Sheet: Sheet1
2.61246	5.6561	2.6172	5.66186	2.62024	5.65965	2.59141	5.66792
2.67318	5.71709	2.678	5.73182	2.68505	5.70588	2.67053	5.72933
2.72517	5.77453	2.74119	5.79877	2.73822	5.75198	2.74142	5.78842
2.77887	5.83105	2.80819	5.86193	2.79041	5.79953	2.81506	5.85548
2.83599	5.89372	2.86877	5.92113	2.85224	5.84701	2.88372	5.91569
2.88973	5.95026	2.92544	5.99343	2.91129	5.88827	2.95788	5.9823
2.94307	6.00717	2.98546	6.0652	2.96883	5.93155	3.02541	6.04498
3.00065	6.06938	3.04558	6.13415	3.0246	5.97398	3.0919	6.1081
3.05452	6.12573	3.10491	6.19539	3.08754	6.02318	3.16041	6.17963
3.10729	6.18254	3.16924	6.27059	3.14313	6.06594	3.22201	6.2482
3.16088	6.23917	3.23051	6.33948	3.20004	6.10995	3.28807	6.32172
3.21962	6.30036	3.29747	6.39411	3.25705	6.15387	3.34588	6.39299
3.2735	6.35669	3.37609	6.44472	3.31959	6.20055	3.39999	6.47001
3.3269	6.413	3.4397	6.51026	3.37729	6.24363	3.45519	6.5531
3.38592	6.47397	3.49923	6.58061	3.4337	6.28492	3.50925	6.6404
3.44049	6.52952	3.55128	6.64905	3.49196	6.32729	3.55635	6.73166
3.49552	6.58457	3.61158	6.72866	3.55685	6.37438	3.60168	6.83929
3.5542	6.64583	3.67638	6.79428	3.61404	6.4142	3.65234	6.9792
3.60997	6.70003	3.7417	6.8481	3.67319	6.45537	3.69425	7.1117
3.66462	6.75541	3.80799	6.92157	3.73239	6.49654	3.73907	7.24029
3.72027	6.80973	3.86595	7.00252	3.79914	6.5413	3.78919	7.38032
3.78112	6.86882	3.91495	7.09228	3.87091	6.58862	3.83539	7.51157
3.83785	6.92229	3.96049	7.1998	3.93149	6.62763	3.88479	7.63782
3.89458	6.97521	4.00238	7.30912	3.99278	6.66553	3.92712	7.73131
3.95534	7.03489	4.05241	7.43929	4.06121	6.70799	3.96917	7.82044
4.0132	7.0864	4.0782	7.56043	4.13078	6.74864	4.02307	7.9183
4.07091	7.13899	4.12501	7.69206	4.19331	6.78426	4.06864	8.00076
4.12921	7.19088	4.17589	7.8216	4.26729	6.82515	4.12148	8.08907
4.19213	7.24756	4.22733	7.95113	4.33862	6.86262	4.17879	8.18077
4.25117	7.29863	4.26565	8.04183	4.40266	6.89436	4.23416	8.26403
4.3106	7.34929	4.31428	8.15301	4.47968	6.93067	4.28804	8.34135
4.37653	7.40422	4.36419	8.24321	4.56126	6.96691	4.34449	8.4238
4.43716	7.45358	4.41292	8.31781	4.66106	7.00728	4.40312	8.50785
4.49851	7.5019	4.46963	8.3903	4.75952	7.04144	4.45975	8.59017
4.56628	7.55491	4.52734	8.46215	4.85947	7.072	4.51651	8.67247
4.6288	7.60159	4.58731	8.5327	4.97008	7.09963	4.5741	8.74675
4.69179	7.64751	4.65805	8.59219	5.0705	7.117	4.63131	8.81894
4.75689	7.69439	4.72685	8.65451	5.1701	7.12815	4.69429	8.89648
4.82807	7.74287	4.81183	8.70695	5.27	7.1305	4.75745	8.96296
4.89281	7.78564	4.89748	8.75497	5.38069	7.11413	4.83977	9.02043
4.96776	7.83354	4.98835	8.80301	5.48006	7.10089	4.92843	9.06341
5.0413	7.87779	5.09056	8.84841	5.58007	7.0913	5.04002	9.10996
5.11832	7.92301	5.22169	8.89528	5.67967	7.08604	5.17076	9.14628
5.18926	7.96136	5.34031	8.92858	5.78999	7.08066	5.29988	9.16184
5.28884	8.01235	5.4697	8.95257	5.89041	7.08461	5.44	9.16327
5.39018	8.05959	5.6	8.95973	5.99062	7.09576	5.56995	9.15955
5.48074	8.09812	5.71982	8.95681	6.09101	7.11581	5.70995	9.1298
5.59014	8.1396	5.84876	8.91775	6.2003	7.14913	5.84018	9.10081
5.71047	8.17833	5.93778	8.86621	6.3008	7.18808	5.9702	9.07064
5.82057	8.20747	6.01392	8.81468	6.37055	7.21876	6.07198	9.02442
5.92995	8.23029	6.0895	8.75923	6.44779	7.25465	6.1709	8.98213
6.05022	8.24793	6.16257	8.70274	6.52046	7.28903	6.26346	8.93541
6.16012	8.25722	6.24164	8.64239	6.59762	7.32516	6.35121	8.8821
6.26998	8.25917	6.31009	8.59012	6.6709	7.35787	6.44011	8.83017
6.38026	8.25247	6.38771	8.53731	6.76183	7.39552	6.53153	8.7722
6.50101	8.23488	6.4489	8.45914	6.86162	7.43603	6.60435	8.71516
6.60984	8.20941	6.52015	8.40024	6.96123	7.47701	6.68048	8.65057
6.72172	8.17492	6.59908	8.34862	7.06085	7.51787	6.75082	8.59094
6.83132	8.13316	6.67552	8.28573	7.17006	7.55983	6.82463	8.52502
6.91735	8.09417	6.74164	8.22254	7.26932	7.59236	6.88947	8.45949
6.98953	8.05909	6.81576	8.17426	7.37073	7.6159	6.95346	8.3934
7.07295	8.01523	6.90699	8.1159	7.47005	7.62954	7.02808	8.32759
7.15752	7.96577	6.98129	8.0622	7.57936	7.62657	7.09787	8.26788
7.2236	7.92565	7.0898	8.0096	7.66868	7.59751	7.16018	8.19011
7.29799	7.877	7.17275	7.96483	7.726	7.55505	7.20915	8.10949
7.37394	7.8257	7.27072	7.90102	7.78018	7.51021	7.25712	8.02829
7.439	7.77863	7.34643	7.84515	7.83962	7.45954	7.32269	7.94279
7.50823	7.72762	7.43037	7.79064	7.8929	7.4132	7.39461	7.88565
7.5812	7.67155	7.51731	7.73666	7.94631	7.36583	7.45979	7.80986
7.64276	7.62346	7.58123	7.6711	7.9988	7.31864	7.51821	7.73821
7.70343	7.5742	7.65029	7.61039	8.05726	7.267	7.59468	7.67575
7.76385	7.52455	7.71658	7.55641	8.10965	7.21961	7.66212	7.61304
7.82897	7.46879	7.78442	7.49577	8.16177	7.17188	7.7377	7.5569
7.88798	7.41768	7.85998	7.43997	8.21319	7.12339	7.81292	7.49305
7.94586	7.36539	7.92693	7.38632	8.27057	7.07063	7.87867	7.42864
8.00959	7.30954	7.99815	7.32802	8.3223	7.02242	7.94979	7.35978
8.06782	7.2575	8.05874	7.25898	8.37342	6.97358	8.01633	7.29615
8.12492	7.20462	8.12014	7.19016	8.43018	6.92019	8.08349	7.23375
8.18757	7.14734	8.19004	7.14006	8.48169	6.87177	8.15283	7.16261
8.24492	7.09521	8.27743	7.08568	8.5327	6.8228	8.21624	7.09602
8.30136	7.04148	8.35926	7.02915	8.58381	6.77404	8.28902	7.02893
8.35848	6.98839	8.41725	6.96796	8.64066	6.7207	8.3546	6.96447
8.4199	6.9299	8.47073	6.89057	8.69196	6.67204	8.42595	6.89561
8.47602	6.87581	8.53242	6.82239	8.74293	6.62304	8.49393	6.83436
8.53283	6.82302	8.6089	6.75868	8.79424	6.57459	8.56159	6.77168
8.59476	6.76496	8.6713	6.70145	8.85153	6.52163	8.63354	6.70374
8.65057	6.71059	8.73529	6.6356	8.9029	6.47306	8.70028	6.6403
8.70708	6.65689	8.80441	6.57484	8.95467	6.42413	8.77254	6.5728
8.76386	6.60407	8.86253	6.51222	9.00684	6.37664	8.84065	6.5107
8.82504	6.54477	8.9248	6.44482	9.06401	6.32454	8.90777	6.44762
8.88228	6.49249	8.9907	6.38077	9.11719	6.27693	8.98063	6.38074
8.93946	6.43943	9.05566	6.30644	9.1697	6.22965	9.05245	6.32303
9.00121	6.38131	9.11685	6.24657	9.22241	6.18262	9.13035	6.26045
9.05917	6.32908	9.18603	6.18524	9.28102	6.13119	9.20328	6.20441
9.11701	6.27661	9.27017	6.13031	9.33459	6.08549	9.28379	6.14512
9.18023	6.22025	9.33959	6.0796	9.389	6.03879	9.35736	6.08687
9.23849	6.16829	9.40205	6.01196	9.44338	5.99408	9.42578	6.02556
9.29727	6.11677	9.48109	5.95181	9.50388	5.9449	9.50053	5.96064
9.35645	6.06583	9.56913	5.89856	9.56013	5.90016	9.57204	5.90253
9.42164	6.012	9.64743	5.84645	9.61678	5.85575	9.64944	5.83936
9.48187	5.96233	9.72915	5.78875	9.67297	5.81396	9.71457	5.77459
9.54308	5.91391	9.82622	5.72422	9.73728	5.76619	9.78151	5.71183
9.61671	5.85567	9.89219	5.67243	9.79618	5.72456	9.85938	5.64926
9.67927	5.80903	9.96396	5.61582	9.85374	5.68565	9.93405	5.59563
9.75376	5.75532	10.0512	5.56204	9.92088	5.64135	10.0292	5.53861
9.81913	5.70875	10.1383	5.50743	9.98133	5.60205	10.141	5.48201
9.90236	5.6536	10.2116	5.46295	10.0418	5.56279	10.2375	5.4349
9.97651	5.60461	10.2991	5.40877	10.1094	5.51909	10.3291	5.38848
10.0419	5.56292	10.3717	5.35217	10.1768	5.47507	10.417	5.33479
10.128	5.50685	10.4393	5.2991	10.2365	5.43489	10.5103	5.28053
10.1932	5.46484	10.5265	5.23559	10.296	5.39415	10.5925	5.22325
10.2596	5.41935	10.5998	5.17976	10.3538	5.35559	10.6716	5.16201
10.3422	5.3633	10.6762	5.12468	10.42	5.31002	10.7437	5.1047
10.4085	5.31781	10.7444	5.07584	10.4791	5.26867	10.8157	5.04513
10.4725	5.2735	10.8203	5.02036	10.538	5.22715	10.8889	4.97883
10.5379	5.22706	10.8987	4.96791	10.5968	5.18546	10.9532	4.91285
10.6132	5.1745	10.9772	4.92482	10.6605	5.14076	11.0181	4.83834
10.6835	5.12481	11.0694	4.86904	10.7192	5.09885	11.0792	4.7693
10.7484	5.07771	11.1524	4.81357	10.7777	5.05679	11.1403	4.70025
10.8183	5.02757	11.249	4.74859	10.8361	5.01457	11.2059	4.62631
10.8818	4.98244	11.3234	4.69367	10.8996	4.96943	11.2681	4.55825
10.9466	4.93523	11.385	4.61588	10.9581	4.92729	11.3353	4.48569
11.0163	4.88494	11.4544	4.55575	11.0164	4.88501	11.3942	4.41545
11.0912	4.83161	11.5223	4.50274	11.0733	4.84466	11.4564	4.33713
11.156	4.78436	11.5913	4.44127	11.1387	4.79809	11.5143	4.26526
11.2197	4.73955	11.6451	4.36656	11.2006	4.76119	11.574	4.19341
11.2897	4.68963	11.7052	4.2951	11.2784	4.72705	11.6397	4.11968
11.3534	4.64473	11.7681	4.23821	11.3706	4.69173	11.7029	4.05276
11.4238	4.59551	11.8279	4.15831	11.4708	4.66235	11.7741	3.98451
11.4959	4.54411	11.8876	4.08812	11.5695	4.62845	11.84	3.92
11.5601	4.5002	11.9403	4.0102	11.6698	4.59922	11.9024	3.85252
11.6309	4.4514	12.0003	3.93025	11.7796	4.56869	11.9764	3.78621
11.7093	4.39889	12.0554	3.85375	11.8806	4.54221	12.0423	3.72235
11.7992	4.33883	12.114	3.77456	11.9796	4.51812	12.1125	3.65243
11.8828	4.28436	12.1748	3.71523	12.0792	4.49642	12.1757	3.58591
11.9578	4.23658	12.2438	3.654	12.1893	4.47613	12.2423	3.51182
12.0306	4.19096	12.3057	3.58615	12.2902	4.46142	12.2994	3.43954
12.0989	4.14813	12.3621	3.52165	12.3901	4.45106	12.356	3.36691
12.1803	4.10056	12.4256	3.43678	12.4899	4.44589	12.4165	3.28736
12.2618	4.05317	12.489	3.36864	12.6001	4.44689	12.4746	3.21529
12.3391	4.00836	12.5726	3.31425	12.6998	4.45264	12.5447	3.14479
12.4176	3.96561	12.6414	3.26123	12.7998	4.4623	12.6114	3.08146
12.4891	3.92828	12.7013	3.19109	12.8993	4.47493	12.679	3.0189
12.6093	3.86855	12.7662	3.12531	13.0099	4.49088	12.7498	2.94979
12.6821	3.83451	12.8427	3.07422	13.1106	4.50617	12.8203	2.89042
12.7682	3.79591	12.9298	3.01972	13.2099	4.52059	12.902	2.83313
12.8801	3.75032	13.021	2.96168	13.3106	4.53642	12.988	2.77697
12.9899	3.70962	13.1104	2.9108	13.4194	4.56199	13.0806	2.72104
13.101	3.67321	13.2292	2.87773	13.5189	4.5933	13.1772	2.67404
13.2105	3.64201	13.35	2.83009	13.6187	4.62461	13.2804	2.63094
13.3308	3.61401	13.4592	2.78725	13.7205	4.64694	13.4187	2.58544
13.4406	3.594	13.5805	2.76341	13.8299	4.65402	13.5504	2.55213
13.55	3.58003	13.7101	2.75645	13.929	4.64423	13.69	2.5391
13.6701	3.57187	13.8384	2.77489	14.0297	4.61894	13.82	2.53808
13.7799	3.57165	13.9698	2.81111	14.1393	4.57821	13.95	2.53814
13.8901	3.57897	14.0798	2.85031	14.2089	4.54755	14.0812	2.56723
14.0091	3.5951	14.1586	2.90155	14.2821	4.51438	14.1702	2.60964
14.1208	3.61665	14.2176	2.97194	14.3505	4.48105	14.2683	2.66298
14.2288	3.64414	14.2675	3.04173	14.4391	4.43814	14.3584	2.72217
14.3407	3.67779	14.3201	3.11994	14.5114	4.40282	14.4285	2.78156
14.46	3.7201	14.3712	3.19925	14.5801	4.37013	14.4942	2.85666
14.5684	3.76373	14.4248	3.2834	14.6574	4.33426	14.5507	2.92942
14.6503	3.79933	14.4792	3.36057	14.74	4.30008	14.608	3.01117
14.7395	3.84103	14.5349	3.44704	14.839	4.2663	14.6631	3.09791
14.8119	3.8763	14.5899	3.54006	14.9407	4.24374	14.7163	3.18224
14.8912	3.91762	14.6384	3.621	15.0396	4.22712	14.7646	3.26307
14.9697	3.96046	14.6929	3.70822	15.1494	4.21395	14.8146	3.35297
15.052	4.00661	14.7441	3.79348	15.25	4.21046	14.8691	3.45053
15.1214	4.04756	14.8015	3.86807	15.3492	4.22308	14.9216	3.539
15.1903	4.08956	14.877	3.91517	15.4363	4.25521	14.9832	3.63804
15.2698	4.14032	14.9784	3.96357	15.5019	4.29677	15.0347	3.71688
15.3423	4.18634	15.0998	4.01038	15.5626	4.336	15.0848	3.79344
15.4167	4.23494	15.1739	4.05454	15.6226	4.37628	15.1456	3.88644
15.4924	4.28649	15.258	4.1135	15.6811	4.41844	15.1951	3.96323
15.5633	4.3352	15.3463	4.16554	15.7443	4.46415	15.2528	4.04806
15.6292	4.38116	15.4275	4.22334	15.8022	4.507	15.3089	4.1209
15.6989	4.43154	15.4965	4.27476	15.8603	4.54964	15.3755	4.19438
15.7733	4.48555	15.5775	4.3335	15.9226	4.59669	15.4436	4.25544
15.8377	4.53319	15.6537	4.38452	15.9796	4.64046	15.5085	4.3214
15.9002	4.5797	15.7231	4.43599	16.0367	4.68432	15.5831	4.38559
15.9685	4.63203	15.7964	4.49433	16.0925	4.72683	15.6798	4.44026
16.0366	4.6844	15.8627	4.5574	16.154	4.77485	15.7665	4.49587
16.0987	4.73173	15.9325	4.61636	16.2103	4.81959	15.8481	4.54344
16.16	4.77994	16.0124	4.66597	16.2666	4.86426	15.9368	4.59515
16.2274	4.8333	16.0927	4.7162	16.3219	4.9077	16.0284	4.65249
16.2888	4.88155	16.1668	4.77412	16.3828	4.95656	16.1041	4.70458
16.3499	4.93016	16.2332	4.82596	16.4387	5.00161	16.1882	4.76273
16.4166	4.98418	16.3059	4.88514	16.4937	5.04541	16.2615	4.8184
16.4777	5.03291	16.3771	4.94323	16.5495	5.0906	16.3367	4.88429
16.5386	5.08176	16.4388	5.01097	16.6104	5.13952	16.4086	4.94171
16.6048	5.13416	16.4987	5.07166	16.6662	5.18476	16.4787	5.00148
16.666	5.18496	16.577	5.12435	16.7211	5.22865	16.557	5.06387
16.727	5.23378	16.6511	5.17855	16.7772	5.27353	16.6252	5.12495
16.7882	5.28229	16.7215	5.2276	16.8383	5.32215	16.6963	5.19378
16.8546	5.3343	16.8024	5.276	16.8934	5.36577	16.7623	5.25766
16.9164	5.38459	16.884	5.33512	16.9498	5.41031	16.8282	5.3219
16.9781	5.43243	16.9552	5.39572	17.0065	5.45458	16.9017	5.38814
17.0461	5.48511	17.0202	5.44975	17.0686	5.50179	16.9702	5.44973
17.1086	5.5319	17.0923	5.50709	17.1262	5.54515	17.0479	5.51288
17.1715	5.57799	17.171	5.56871	17.1828	5.58612	17.1303	5.56954
