# Supplementary material for: Trajectory tracking and obstacle avoidance in dynamic environments using an improved artificial potential field method
Source: PLoS One. 2025 Jul 10;20(7):e0326879. doi: 10.1371/journal.pone.0326879 (PMC12244694; doi:10.1371/journal.pone.0326879)
Supplement: S2 Table — (XLSX) [file pone.0326879.s003.xlsx]

## Sheet: Sheet1
9.63	7.41013	2.13234	1.76814	2.15052	1.76878	2.15101	1.78933	2.13653	1.77019
9.56	7.41	2.18459	1.85745	2.21783	1.83151	2.20105	1.87943	2.17384	1.86781
9.5	7.41	2.23027	1.93985	2.26675	1.91175	2.25412	1.97779	2.22535	1.95682
9.44	7.41	2.27602	2.02221	2.31843	2.02061	2.30467	2.07286	2.27234	2.03867
9.38	7.41018	2.32412	2.10771	2.36663	2.14126	2.35786	2.17115	2.31904	2.12054
9.32	7.41064	2.37443	2.19751	2.41196	2.2591	2.41117	2.26932	2.37223	2.20857
9.26	7.41065	2.42047	2.27974	2.46345	2.35808	2.46557	2.35672	2.42265	2.29857
9.2	7.41065	2.46658	2.36192	2.51364	2.44796	2.51868	2.4409	2.46999	2.38001
9.13	7.41054	2.51497	2.4472	2.55997	2.53002	2.57611	2.53201	2.52158	2.46911
9.07003	7.41137	2.56107	2.5294	2.60826	2.6111	2.62263	2.62878	2.57194	2.55892
9.01005	7.4128	2.61212	2.61878	2.65619	2.69201	2.67359	2.73829	2.62146	2.6594
8.9499	7.4116	2.65429	2.69328	2.70033	2.77984	2.72752	2.85119	2.66381	2.78875
8.89047	7.4058	2.69904	2.77055	2.74279	2.85826	2.77415	2.94793	2.70743	2.88144
8.83005	7.3995	2.74582	2.85239	2.79416	2.93734	2.8212	3.03936	2.76375	2.97817
8.76958	7.39338	2.79706	2.9417	2.84463	3.02761	2.87535	3.12601	2.80245	3.05895
8.69945	7.38341	2.8447	3.02312	2.89185	3.10881	2.93833	3.20144	2.85507	3.18793
8.63964	7.37164	2.89034	3.0998	2.9489	3.2007	2.99867	3.27115	2.89988	3.29006
8.58027	7.35873	2.94283	3.18832	3.00499	3.28346	3.06161	3.34876	2.94464	3.37774
8.52067	7.34651	2.98608	3.26231	3.06552	3.36369	3.12208	3.4286	2.98665	3.47147
8.45917	7.33575	3.03862	3.35083	3.12906	3.44068	3.17748	3.51168	3.02998	3.57001
8.40007	7.32918	3.08546	3.42666	3.18063	3.51963	3.2346	3.59706	3.07328	3.66856
8.33961	7.32449	3.1347	3.50712	3.23203	3.60882	3.28409	3.69257	3.11475	3.75757
8.27882	7.31545	3.18396	3.58757	3.2792	3.69046	3.32818	3.79082	3.15763	3.84123
8.21077	7.2971	3.23325	3.66801	3.33074	3.77957	3.37634	3.89179	3.20909	3.94047
8.14925	7.28479	3.28287	3.74818	3.37807	3.86105	3.42138	3.98924	3.25453	4.02318
8.08923	7.27471	3.32913	3.82056	3.43827	3.99097	3.47507	4.07344	3.30655	4.11201
8.03024	7.26669	3.38027	3.89982	3.49167	4.07899	3.53831	4.16122	3.3544	4.1934
7.96986	7.26659	3.42661	3.97219	3.54492	4.16351	3.595	4.24677	3.40542	4.27679
7.9094	7.26541	3.48247	4.05842	3.59932	4.24048	3.65064	4.32955	3.45315	4.35814
7.84921	7.25303	3.52936	4.13043	3.65566	4.31561	3.71139	4.40883	3.49886	4.44057
7.7807	7.23659	3.57775	4.20154	3.71208	4.38836	3.77593	4.48384	3.55005	4.55998
7.71907	7.22568	3.62616	4.27261	3.76866	4.46102	3.83792	4.55173	3.60243	4.68897
7.65897	7.21565	3.6842	4.35714	3.82657	4.53288	3.89567	4.63288	3.64776	4.79107
7.59941	7.20263	3.73547	4.4331	3.88543	4.60374	3.95484	4.71391	3.70843	4.90097
7.54012	7.18948	3.78458	4.50389	3.94506	4.67601	4.01531	4.79355	3.75796	4.98127
7.4806	7.17699	3.8347	4.57381	4.00098	4.74922	4.07567	4.87328	3.80675	5.06193
7.41899	7.16462	3.89003	4.64998	4.05529	4.81576	4.13586	4.95329	3.85484	5.14311
7.35975	7.15124	3.94127	4.71906	4.11208	4.88834	4.19961	5.03031	3.90821	5.23108
7.29031	7.13837	3.9959	4.79305	4.16937	4.9605	4.26528	5.10527	3.96141	5.31916
7.2308	7.12631	4.05313	4.8676	4.22603	5.03309	4.33089	5.1792	4.01699	5.41182
7.17044	7.1088	4.10931	4.94053	4.28402	5.10687	4.3969	5.25277	4.07469	5.50726
7.11139	7.08638	4.16234	5.00814	4.33942	5.18042	4.46	5.33	4.12412	5.59783
7.04901	7.06257	4.22009	5.07993	4.39412	5.25671	4.52043	5.40969	4.16914	5.68049
6.99021	7.03947	4.27427	5.1465	4.45764	5.32246	4.58243	5.48813	4.22145	5.76913
6.93163	7.01585	4.32829	5.21143	4.51769	5.39174	4.64282	5.56789	4.27635	5.8621
6.85919	6.9934	4.38376	5.27685	4.57544	5.46568	4.70447	5.64467	4.33	5.95
6.80036	6.97868	4.43886	5.341	4.63325	5.53734	4.77028	5.71974	4.3835	6.02761
6.74065	6.96594	4.49982	5.41016	4.69106	5.60916	4.83406	5.78571	4.44274	6.10769
6.67963	6.95105	4.55582	5.47381	4.7462	5.67342	4.9074	5.85315	4.50269	6.17768
6.62043	6.92888	4.61473	5.53557	4.80814	5.74163	4.98642	5.91474	4.55714	6.24243
6.56163	6.90587	4.67192	5.59823	4.87101	5.80888	5.06797	5.97214	4.61803	6.31189
6.49944	6.88136	4.7307	5.65932	4.94708	5.86485	5.13774	6.04221	4.68849	6.37205
6.43925	6.85132	4.79588	5.72419	5.03305	5.91483	5.20695	6.113	4.76286	6.42608
6.40046	6.82919	4.85494	5.78519	5.121	5.9684	5.27947	6.18054	4.83859	6.48187
6.35733	6.8045	4.91631	5.84385	5.20779	6.0233	5.35283	6.24633	4.90815	6.54212
6.31181	6.77693	4.97811	5.90205	5.28933	6.08091	5.43188	6.30757	4.98171	6.59757
6.27334	6.75427	5.04588	5.96453	5.3681	6.14238	5.51008	6.3699	5.04981	6.65024
6.23773	6.73379	5.10929	6.02078	5.44019	6.19976	5.59001	6.42999	5.12132	6.70837
6.19955	6.71075	5.1735	6.07586	5.51247	6.25697	5.6726	6.48635	5.19285	6.7665
6.16129	6.68782	5.23872	6.13152	5.57872	6.31174	5.76643	6.54594	5.26542	6.82591
6.11839	6.66274	5.30417	6.18477	5.65264	6.36656	5.85249	6.59532	5.33928	6.88095
6.07265	6.63548	5.37735	6.24338	5.72939	6.42088	5.94793	6.64413	5.41327	6.9348
6.02968	6.61055	5.45032	6.29956	5.80965	6.4805	6.03217	6.68562	5.51056	6.98896
5.99124	6.58789	5.52586	6.35564	5.89754	6.53419	6.151	6.73743	5.58904	7.03166
5.95284	6.56517	5.60076	6.4089	5.97895	6.58179	6.28977	6.79062	5.67366	7.08427
5.90986	6.54024	5.67198	6.45707	6.07214	6.63635	6.4292	6.84214	5.76248	7.13543
5.87125	6.51785	5.75021	6.50967	6.16085	6.68857	6.55814	6.89396	5.85301	7.18445
5.82848	6.49238	5.83023	6.55963	6.2492	6.74134	6.65001	6.93998	5.93935	7.23125
5.7926	6.46658	5.91056	6.60906	6.33745	6.7942	6.75298	6.99422	6.05127	7.28705
5.75905	6.44127	5.99248	6.65559	6.41932	6.8412	6.88992	7.03055	6.16993	7.33019
5.72341	6.41503	6.08224	6.70584	6.51122	6.88694	7.03069	7.05657	6.29981	7.37077
5.68869	6.39188	6.16174	6.74657	6.63227	6.93396	7.15201	7.09549	6.43017	7.39923
5.65337	6.36562	6.24146	6.78707	6.75999	6.97007	7.25845	7.14362	6.5608	7.42629
5.6199	6.34013	6.32233	6.82487	6.88932	7.00235	7.38988	7.19035	6.68965	7.45231
5.5857	6.31594	6.41205	6.86545	7.01926	7.0519	7.52948	7.21209	6.8196	7.46459
5.54612	6.28459	6.53206	6.91487	7.1492	7.10186	7.66974	7.26061	6.95028	7.4886
5.51287	6.25642	6.64972	6.9608	7.22454	7.1557	7.7605	7.30925	7.06979	7.51105
5.4798	6.23025	6.7689	7.00313	7.29081	7.21923	7.8306	7.36935	7.20025	7.53883
5.4467	6.20413	6.88929	7.04227	7.35545	7.28479	7.90867	7.43159	7.3306	7.56726
5.41274	6.17657	7.01012	7.07961	7.42558	7.34578	7.98336	7.49675	7.45916	7.594
5.37968	6.1504	7.1412	7.11561	7.50135	7.39799	8.04578	7.57605	7.59001	7.62995
5.34654	6.12436	7.26071	7.14703	7.57972	7.45038	8.10501	7.66349	7.71851	7.67377
5.30735	6.09346	7.38102	7.17577	7.66701	7.50482	8.16406	7.74717	7.8478	7.7255
5.27223	6.06694	7.49952	7.2023	7.77329	7.55492	8.22108	7.82925	7.96896	7.77285
5.238	6.04284	7.63012	7.2294	7.84479	7.61575	8.28546	7.91576	8.10102	7.81666
5.20159	6.01758	7.74973	7.25153	7.91403	7.67515	8.34515	7.99377	8.2292	7.86207
5.16636	5.99584	7.86953	7.27277	7.98437	7.73504	8.40806	8.07163	8.33194	7.90556
5.12876	5.97199	7.98978	7.29149	8.05334	7.79633	8.47305	8.1474	8.43072	7.94826
5.09092	5.94848	8.11006	7.30957	8.1216	7.85803	8.53688	8.22266	8.53015	7.98963
5.04082	5.91861	8.24047	7.32628	8.20068	7.91907	8.60512	8.29419	8.65961	8.04101
4.99794	5.89351	8.3599	7.34091	8.27965	7.97084	8.68111	8.3587	8.78068	8.08827
4.95951	5.87082	8.47968	7.35318	8.40996	8.01013	8.75884	8.42166	8.90127	8.13694
4.92188	5.84724	8.60043	7.36501	8.54021	8.05942	8.84129	8.47815	9.00073	8.17823
4.88813	5.82228	8.72046	7.37447	8.66883	8.1039	8.91811	8.53268	9.11798	8.22561
4.85617	5.79388	8.85037	7.38416	8.79981	8.1409	9.00182	8.58717	9.24888	8.27283
4.8273	5.76231	8.96993	7.39134	8.91927	8.16345	9.09938	8.65094	9.37795	8.32504
4.79976	5.73021	9.09008	7.39798	9.04982	8.19088	9.18344	8.70406	9.49816	8.37468
4.76601	5.69367	9.20993	7.40211	9.18062	8.21694	9.27274	8.75512	9.61951	8.41195
4.73752	5.66223	9.34006	7.40651	9.30965	8.24217	9.3875	8.81589	9.75004	8.43984
4.70967	5.63028	9.46002	7.40836	9.43988	8.25317	9.51862	8.86427	9.87966	8.47147
4.6832	5.59743	9.58	7.40975	9.56988	8.24799	9.66045	8.90853	10.01	8.48182
4.65527	5.56387	9.7	7.40924	9.70004	8.24317	9.80003	8.93981	10.14	8.48017
4.62884	5.53094	9.81997	7.40842	9.83001	8.2406	9.9399	8.95146	10.27	8.47955
4.60238	5.49808	9.94986	7.40486	9.9598	8.23762	10.0801	8.9535	10.3977	8.45494
4.57127	5.459	10.0701	7.40171	10.0894	8.21665	10.2201	8.9524	10.4756	8.40453
4.54572	5.42556	10.1898	7.39656	10.22	8.1898	10.36	8.95123	10.5436	8.34356
4.51859	5.39107	10.31	7.39078	10.3403	8.16142	10.5002	8.94425	10.6048	8.27585
4.49284	5.35764	10.4401	7.38225	10.4706	8.13245	10.6398	8.93645	10.6622	8.19129
4.46362	5.32627	10.5595	7.37405	10.6005	8.10201	10.7696	8.92721	10.7079	8.10882
4.43284	5.29707	10.6804	7.36432	10.7294	8.06795	10.909	8.89616	10.7542	8.02208
4.40372	5.26676	10.8004	7.35381	10.8592	8.0179	11.0496	8.85872	10.7949	7.92163
4.37676	5.23225	10.9201	7.34125	10.97	7.96997	11.1911	8.80237	10.8371	7.80859
4.34529	5.18618	11.0497	7.32748	11.0601	7.9202	11.289	8.75764	10.888	7.71883
4.31881	5.1509	11.1703	7.31201	11.149	7.86812	11.3893	8.70871	10.9343	7.63672
4.29331	5.11743	11.2895	7.2967	11.245	7.80522	11.4869	8.65508	10.9852	7.55681
4.2661	5.08304	11.4098	7.27884	11.3042	7.73472	11.5674	8.59662	11.0375	7.47828
4.24036	5.04972	11.5301	7.26058	11.3672	7.66734	11.6454	8.53446	11.0968	7.40681
4.21471	5.01633	11.6597	7.23838	11.4363	7.60494	11.7177	8.46775	11.1716	7.35268
4.18739	4.98205	11.7795	7.21737	11.5119	7.55274	11.784	8.39305	11.2488	7.3067
4.15637	4.94288	11.9007	7.19348	11.5981	7.49685	11.8437	8.3127	11.3805	7.28313
4.1303	4.90976	12.0199	7.16934	11.6759	7.44447	11.9026	8.23191	11.5106	7.26366
4.10432	4.87659	12.1501	7.14049	11.7482	7.38774	11.9646	8.14603	11.6403	7.24172
4.07698	4.84237	12.2706	7.11237	11.8208	7.33106	12.028	8.06825	11.7698	7.2191
4.05084	4.80932	12.3906	7.0825	11.8938	7.27505	12.0943	7.99343	11.9007	7.19348
4.02451	4.77636	12.5101	7.05052	11.9711	7.22163	12.1466	7.90835	12.0294	7.16717
3.99685	4.74247	12.6292	7.01729	12.0503	7.17055	12.1984	7.80912	12.1501	7.14049
3.96642	4.70271	12.7593	6.9777	12.1704	7.13108	12.2541	7.71247	12.28	7.10998
3.94076	4.66939	12.8798	6.93946	12.3007	7.09264	12.3105	7.62028	12.4094	7.0777
3.91424	4.63652	12.9994	6.89828	12.4303	7.06214	12.3679	7.53844	12.5406	7.0421
3.88628	4.60306	13.118	6.85475	12.5598	7.02932	12.4276	7.4582	12.6686	7.00549
3.8595	4.57041	13.2392	6.80814	12.6793	6.99718	12.4881	7.37839	12.7986	6.96546
3.83243	4.53796	13.3421	6.76497	12.8091	6.96577	12.554	7.30351	12.9307	6.92207
3.80561	4.50533	13.4409	6.72183	12.9296	6.92929	12.6185	7.22873	13.0502	6.8806
3.77787	4.47164	13.5298	6.67963	13.0285	6.88613	12.6992	7.15885	13.1804	6.83114
3.74755	4.43189	13.61	6.64	13.1576	6.83496	12.7784	7.08856	13.301	6.78243
3.72169	4.39866	13.7003	6.59053	13.2605	6.79128	12.846	7.01539	13.4	6.74011
3.69404	4.36471	13.7773	6.54578	13.3595	6.73906	12.9293	6.95868	13.5016	6.69332
3.66838	4.33128	13.8613	6.49199	13.4487	6.69726	13.0417	6.91393	13.5902	6.65041
3.64261	4.29799	13.933	6.44411	13.5591	6.64754	13.141	6.86189	13.6732	6.60584
3.6129	4.25794	14.0085	6.38795	13.691	6.60221	13.2613	6.81279	13.7585	6.55756
3.58721	4.22197	14.0821	6.33259	13.7797	6.54959	13.36	6.76989	13.8496	6.49935
3.55856	4.181	14.1481	6.27769	13.8609	6.49165	13.48	6.72011	13.9281	6.4473
3.53514	4.14651	14.2132	6.22375	13.9605	6.44078	13.6086	6.65741	14.0085	6.38795
3.51107	4.10936	14.276	6.16572	14.0398	6.38975	13.7288	6.607	14.0821	6.33259
3.48822	4.07107	14.3388	6.1087	14.1128	6.33316	13.8328	6.55484	14.1532	6.27385
3.46468	4.03328	14.4042	6.04421	14.1771	6.26726	13.922	6.49276	14.2188	6.21861
3.44367	3.99786	14.4649	5.98483	14.2399	6.19988	14	6.42995	14.2865	6.15617
3.42291	3.95861	14.524	5.92374	14.3031	6.13326	14.0767	6.3661	14.3545	6.09478
3.4016	3.90935	14.5807	5.8606	14.3704	6.07047	14.1522	6.30277	14.4197	6.02973
3.37913	3.86047	14.6428	5.79244	14.4385	6.00831	14.231	6.24135	14.4847	5.96466
3.35677	3.82189	14.698	5.72836	14.5064	5.94603	14.3053	6.17534	14.5473	5.89756
3.3319	3.7789	14.7533	5.66277	14.572	5.88185	14.3753	6.10535	14.6094	5.82942
3.30945	3.74032	14.8071	5.59769	14.6336	5.81322	14.4441	6.03373	14.6654	5.766
3.28473	3.69726	14.8603	5.53022	14.6887	5.74892	14.5156	5.96496	14.7248	5.69555
3.26223	3.65871	14.917	5.4577	14.748	5.67825	14.5833	5.90349	14.7858	5.62489
3.23977	3.62013	14.9689	5.38915	14.8096	5.60964	14.655	5.83512	14.8431	5.55238
3.21075	3.56957	15.0199	5.31992	14.8677	5.53833	14.7231	5.76261	14.8998	5.47986
3.18854	3.53083	15.0707	5.25053	14.9204	5.46025	14.7853	5.68623	14.9556	5.40674
3.16318	3.48795	15.12	5.17999	14.9677	5.37876	14.8453	5.60371	15.0117	5.33123
3.13798	3.45143	15.1769	5.09786	15.023	5.28173	14.9039	5.52285	15.0626	5.2619
3.11306	3.41755	15.2248	5.02655	15.071	5.20066	14.9625	5.44181	15.1151	5.18654
3.08456	3.38461	15.2741	4.95273	15.1317	5.11117	15.0234	5.36275	15.1739	5.10271
3.05784	3.35177	15.3285	4.86904	15.1856	5.03647	15.0834	5.28262	15.2248	5.02655
3.0268	3.31235	15.378	4.78876	15.2479	4.96801	15.1435	5.20235	15.2769	4.94796
3.00286	3.27801	15.4274	4.70839	15.3115	4.90137	15.2036	5.11205	15.3356	4.85729
2.97746	3.24176	15.4744	4.63273	15.3649	4.83345	15.2502	5.00012	15.3851	4.777
2.95448	3.20712	15.5238	4.55237	15.417	4.75767	15.2996	4.90973	15.4344	4.69655
2.93113	3.16932	15.5726	4.47148	15.469	4.67957	15.3601	4.83007	15.4886	4.60915
2.90759	3.13154	15.6234	4.38195	15.5143	4.57226	15.418	4.74865	15.538	4.5288
2.88552	3.09643	15.6654	4.30738	15.5618	4.49118	15.4756	4.66392	15.5902	4.44013
2.86209	3.05883	15.7142	4.22238	15.6153	4.40662	15.5298	4.58986	15.6411	4.35063
2.83691	3.01162	15.7606	4.14035	15.6767	4.32786	15.5896	4.50974	15.6875	4.26858
2.81586	2.97232	15.8058	4.05778	15.7249	4.22089	15.6438	4.40154	15.743	4.17172
2.79499	2.93679	15.8585	3.95917	15.7513	4.10072	15.7021	4.26103	15.789	4.08947
2.77024	2.89984	15.9005	3.88027	15.8042	4.02293	15.7631	4.15155	15.8355	4.00295
2.74601	2.86249	15.9489	3.78941	15.8562	3.94733	15.8104	4.06021	15.8857	3.90772
2.72588	2.8268	15.9908	3.71041	15.9147	3.86298	15.8553	3.96775	15.9383	3.80911
2.7054	2.78732	16.0357	3.62288	15.9625	3.78147	15.903	3.86131	15.9846	3.72241
2.68128	2.73936	16.0878	3.51889	16.0118	3.70115	15.9489	3.75946	16.0272	3.63856
2.66118	2.6994	16.1441	3.40702	16.0641	3.60698	16.0033	3.66213	16.082	3.53099
2.6398	2.66012	16.1846	3.32727	16.1151	3.5172	16.0578	3.57846	16.1426	3.4113
2.6141	2.6174	16.2282	3.2391	16.1592	3.42968	16.1191	3.49931	16.1846	3.32727
2.59044	2.57974	16.2871	3.11859	16.2056	3.31807	16.1767	3.41767	16.2323	3.23115
2.56773	2.54133	16.3261	3.03812	16.2502	3.21006	16.2324	3.33136	16.2912	3.1106
2.54513	2.5028	16.3652	2.95766	16.2954	3.10177	16.2841	3.23687	16.3343	3.02208
2.52103	2.45943	16.4118	2.86085	16.3414	2.98075	16.3297	3.13986	16.3748	2.9375
2.49479	2.4129	16.4544	2.7721	16.3896	2.89977	16.3817	3.04079	16.4269	2.82851
2.47103	2.36943	16.4943	2.68727	16.4479	2.80867	16.4191	2.90978	16.4655	2.74786
2.44931	2.33038	16.5407	2.59034	16.5032	2.72182	16.4533	2.77082	16.512	2.65095
2.42826	2.29087	16.5792	2.5096	16.5435	2.6416	16.5056	2.67481	16.5559	2.55804
2.40493	2.24225	16.6256	2.41266	16.59	2.53	16.5674	2.59825	16.5983	2.46919
2.38552	2.19155	16.6656	2.32789	16.6404	2.40015	16.6178	2.48911	16.6462	2.36817
2.36399	2.13227	16.7042	2.24719	16.6929	2.29159	16.6702	2.39011	16.689	2.2795
2.33557	2.06178	16.7553	2.14258	16.745	2.20305	16.7236	2.29136	16.7416	2.17075
2.31143	1.99943	16.7946	2.06227	16.7943	2.12264	16.7694	2.14985	16.7807	2.09033
2.28859	1.95074	16.8343	1.98218	16.8435	2.03152	16.8129	2.03138	16.8244	2.00217
2.26568	1.90694	16.8763	1.89815	16.8865	1.92836	16.8684	1.93874	16.8664	1.91816
2.24336	1.86795	16.922	1.81109	16.9345	1.80678	16.9259	1.85314	16.9115	1.83082
2.21082	1.81939	16.9662	1.72792	16.9859	1.71781	16.9738	1.7519	16.9642	1.73231
2.18274	1.78699	17.0146	1.64266	17.0299	1.62997	17.0212	1.66065	17.0146	1.64266
