# Supplementary material for: Trajectory tracking and obstacle avoidance in dynamic environments using an improved artificial potential field method
Source: PLoS One. 2025 Jul 10;20(7):e0326879. doi: 10.1371/journal.pone.0326879 (PMC12244694; doi:10.1371/journal.pone.0326879)
Supplement: S3 Table — (XLSX) [file pone.0326879.s004.xlsx]

## Sheet: Sheet1
2.57569	8.83997	2.5685	1.93995	4.45977	6.26784	7.89003	3.19913	2.57953	8.85003	2.57953	8.85003
2.5984	8.73959	2.58783	2.04055	4.42828	6.27436	7.84	3.1988	2.57867	8.77995	2.57986	8.75999
2.62124	8.65032	2.61061	2.12984	4.41029	6.28081	7.79	3.1988	2.58861	8.70965	2.59744	8.67918
2.64467	8.55863	2.63604	2.231	4.38961	6.28914	7.74001	3.19866	2.6073	8.64911	2.62933	8.58972
2.66779	8.46943	2.65893	2.32027	4.37718	6.29493	7.69015	3.19706	2.63303	8.58128	2.65512	8.51874
2.6931	8.3708	2.68168	2.40957	4.36334	6.30447	7.63999	3.19521	2.65197	8.53059	2.6685	8.4298
2.71668	8.27914	2.7072	2.51071	4.35321	6.31312	7.58987	3.19926	2.66494	8.45948	2.68541	8.34883
2.74038	8.1901	2.73005	2.59999	4.34505	6.32342	7.54102	3.21279	2.67317	8.40063	2.7036	8.26055
2.76488	8.09863	2.75607	2.70102	4.33565	6.3421	7.48975	3.22881	2.69008	8.33002	2.72221	8.1808
2.79143	8.00038	2.77953	2.79012	4.32983	6.35995	7.44011	3.2342	2.70193	8.27032	2.74871	8.09967
2.81601	7.90893	2.80295	2.87923	4.324	6.38122	7.39	3.23402	2.71592	8.1987	2.7678	8.00957
2.83998	7.82	2.82947	2.98014	4.31763	6.39905	7.34	3.23402	2.73708	8.13902	2.78291	7.93057
2.86436	7.72847	2.85361	3.06903	4.30816	6.41896	7.29	3.23402	2.75557	8.06907	2.8035	7.84096
2.89198	7.63056	2.88054	3.16985	4.29598	6.43673	7.24	3.23402	2.7678	8.00957	2.82811	7.75942
2.91808	7.53945	2.90487	3.26141	4.28687	6.44669	7.18979	3.23477	2.78095	7.94018	2.85839	7.66943
2.94336	7.45097	2.93007	3.34998	4.27644	6.45508	7.13988	3.23849	2.79355	7.88083	2.88111	7.59025
2.9701	7.36003	2.95823	3.4505	4.26224	6.46435	7.09012	3.24184	2.81237	7.81072	2.90414	7.49779
3.00027	7.26008	2.98333	3.53906	4.24987	6.46967	7.03971	3.24476	2.83428	7.73821	2.93365	7.4424
3.02775	7.16932	3.01237	3.6393	4.22903	6.47745	6.98997	3.2467	2.85503	7.6782	2.96716	7.38844
3.05617	7.07877	3.03916	3.73025	4.21239	6.4849	6.9401	3.24628	2.87674	7.6092	2.99593	7.32822
3.08508	6.98842	3.06581	3.82123	4.20064	6.49106	6.88988	3.24522	2.88986	7.54997	3.02227	7.26063
3.11723	6.8891	3.09615	3.92121	4.1891	6.4988	6.83992	3.24424	2.91175	7.48081	3.03835	7.16957
3.14763	6.79918	3.12449	4.01173	4.17803	6.50776	6.79003	3.24344	2.93365	7.4424	3.06462	7.10201
3.17874	6.70956	3.15594	4.11127	4.16755	6.51748	6.73965	3.24563	2.96511	7.39288	3.08981	7.01995
3.20979	6.61993	3.18478	4.20175	4.15751	6.52753	6.69031	3.25177	2.98553	7.35254	3.1147	6.94741
3.24234	6.53088	3.21525	4.29161	4.1475	6.53745	6.64035	3.2617	3.00455	7.30768	3.14498	6.89275
3.28016	6.43006	3.24888	4.39038	4.13735	6.54701	6.59039	3.27191	3.0249	7.24888	3.18137	6.83081
3.31472	6.33794	3.2797	4.48011	4.12665	6.55543	6.54043	3.28212	3.03602	7.17915	3.20287	6.75005
3.35055	6.25022	3.31648	4.58129	4.11229	6.56475	6.49048	3.29232	3.05573	7.12248	3.20037	6.66
3.38794	6.15916	3.34945	4.6702	4.09978	6.56926	6.44048	3.30239	3.07714	7.06908	3.21588	6.58319
3.42447	6.07198	3.38285	4.75888	4.08029	6.57298	6.39041	3.31225	3.09216	7.01056	3.25824	6.5379
3.45176	6.01079	3.42308	4.85876	4.05992	6.57358	6.3401	3.32061	3.1147	6.94741	3.29822	6.49841
3.47949	5.94977	3.45965	4.95014	4.03979	6.57232	6.29009	3.33042	3.1362	6.9079	3.35971	6.45845
3.51061	5.88028	3.49722	5.04121	4.01998	6.57018	6.24031	3.34135	3.16491	6.8569	3.43971	6.46167
3.54335	5.81167	3.52772	5.111	3.99048	6.56624	6.1907	3.35292	3.19625	6.7988	3.52004	6.47983
3.57335	5.75168	3.55518	5.17222	3.96958	6.56396	6.13906	3.36697	3.20292	6.73998	3.60986	6.50064
3.60338	5.69169	3.59543	5.25742	3.94983	6.56188	6.09039	3.38154	3.20047	6.66999	3.69034	6.5184
3.63342	5.63174	3.6245	5.3178	3.92998	6.5602	6.04001	3.39009	3.20573	6.60897	3.78043	6.5382
3.66735	5.56852	3.6558	5.38214	3.91014	6.55852	5.98947	3.39735	3.23155	6.56149	3.85958	6.55341
3.70445	5.50248	3.68676	5.44169	3.89033	6.55657	5.94018	3.41055	3.26335	6.53389	3.94983	6.56188
3.73945	5.43969	3.72243	5.50867	3.86949	6.55468	5.89819	3.42501	3.29822	6.49841	4.02986	6.57128
3.7727	5.38165	3.75723	5.57155	3.84971	6.55201	5.85101	3.44271	3.32976	6.46961	4.11229	6.56475
3.81084	5.32053	3.79553	5.63672	3.83017	6.54906	5.80069	3.46176	3.40021	6.45686	4.15751	6.52753
3.84455	5.26657	3.82758	5.69146	3.80895	6.54494	5.75958	3.47907	3.46089	6.46586	4.20064	6.49106
3.88032	5.2102	3.8707	5.75955	3.78989	6.54046	5.71897	3.49779	3.52949	6.48211	4.2699	6.45983
3.91565	5.15693	3.90522	5.81325	3.76864	6.53579	5.68242	3.51519	3.59082	6.49636	4.31239	6.41118
3.95766	5.09833	3.94639	5.87251	3.74976	6.53109	5.65004	3.53008	3.65961	6.51177	4.34056	6.3303
3.99461	5.04616	3.98887	5.93085	3.73064	6.52699	5.61773	3.54527	3.72114	6.52461	4.38154	6.29301
4.03363	4.99272	4.03261	5.98792	3.7095	6.52237	5.58144	3.56302	3.78989	6.54046	4.47083	6.26344
4.07321	4.94266	4.07695	6.04256	3.69034	6.5184	5.54099	3.58209	3.84971	6.55201	4.53945	6.23892
4.11378	4.89312	4.11857	6.09128	3.66916	6.51388	5.50059	3.60123	3.92005	6.55944	4.58771	6.20744
4.15823	4.83855	4.16649	6.14335	3.65008	6.50965	5.4684	3.61684	3.99048	6.56624	4.62445	6.14816
4.1992	4.78932	4.21148	6.1885	3.62884	6.50519	5.42915	3.63857	4.04981	6.57311	4.63871	6.06993
4.24165	4.74145	4.25716	6.23304	3.60986	6.50064	5.39822	3.65704	4.11229	6.56475	4.63969	5.98
4.28361	4.69321	4.30966	6.28039	3.59082	6.49636	5.36013	3.68022	4.1475	6.53745	4.64093	5.90004
4.33033	4.64028	4.35726	6.32299	3.56964	6.49158	5.32937	3.699	4.18309	6.50375	4.66438	5.82217
4.37272	4.59248	4.41083	6.36897	3.55066	6.48723	5.29281	3.7239	4.22042	6.48099	4.68477	5.74955
4.41564	4.54488	4.46074	6.40907	3.52949	6.48211	5.26378	3.7453	4.27644	6.45508	4.68306	5.65991
4.45725	4.49749	4.51069	6.44912	3.51059	6.47754	5.23353	3.76557	4.30816	6.41896	4.68255	5.58
4.50534	4.44479	4.5678	6.49302	3.4894	6.47253	5.20281	3.78454	4.33246	6.35075	4.68255	5.5
4.54783	4.39796	4.62645	6.5352	3.47045	6.46804	5.16744	3.80587	4.35321	6.31312	4.68255	5.41
4.59159	4.35148	4.6866	6.5753	3.4493	6.46357	5.13681	3.82505	4.40165	6.28418	4.68255	5.33
4.63511	4.30484	4.74816	6.61304	3.42997	6.46019	5.10667	3.84523	4.45909	6.26629	4.68255	5.24
4.68417	4.25407	4.81833	6.65303	3.41023	6.45773	5.07745	3.86662	4.52744	6.24441	4.68255	5.16
4.7285	4.20853	4.88205	6.6859	3.39008	6.45637	5.04894	3.88862	4.56369	6.22587	4.68351	5.07018
4.77354	4.16367	4.94255	6.71432	3.3697	6.45702	5.0213	3.91136	4.6025	6.19195	4.69192	4.99023
4.82023	4.12026	5.02946	6.75138	3.3502	6.46069	4.99744	3.93815	4.62445	6.14816	4.69805	4.89987
4.87204	4.07215	5.11892	6.7833	3.32976	6.46961	4.9775	3.96854	4.63807	6.07985	4.71131	4.82035
4.91885	4.02867	5.21005	6.80981	3.31825	6.47792	4.95913	3.99945	4.6394	6.01	4.73174	4.74038
4.9679	3.98754	5.30947	6.83269	3.30777	6.48786	4.93808	4.02849	4.64008	5.95	4.74387	4.65046
5.01712	3.9466	5.40034	6.84758	3.29822	6.49841	4.92049	4.06019	4.64275	5.8804	4.75988	4.56997
5.07175	3.90229	5.50012	6.85848	3.28883	6.50892	4.90463	4.10195	4.66018	5.83009	4.78165	4.4804
5.12333	3.86459	5.58989	6.86384	3.27908	6.51908	4.88445	4.14762	4.6821	5.77039	4.80082	4.4002
5.17658	3.82529	5.67991	6.86402	3.26886	6.52874	4.87086	4.18037	4.68568	5.70975	4.82545	4.30856
5.23372	3.78572	5.78003	6.86048	3.25824	6.5379	4.85099	4.23035	4.68267	5.63997	4.85099	4.23035
5.29005	3.75009	5.87035	6.85325	3.24735	6.54685	4.83489	4.27836	4.68255	5.58	4.87962	4.15984
5.35132	3.71213	5.97011	6.84072	3.2365	6.5563	4.819	4.3297	4.68255	5.51	4.90941	4.08976
5.40869	3.67767	6.05934	6.82623	3.22635	6.56694	4.80585	4.379	4.68255	5.45	4.93808	4.02849
5.46759	3.64547	6.14973	6.8087	3.21793	6.57873	4.7935	4.43083	4.68255	5.38	4.97501	3.97299
5.52748	3.61491	6.24907	6.78606	3.21181	6.59078	4.78165	4.4804	4.68255	5.32	5.00626	3.92693
5.59187	3.58404	6.34079	6.76295	3.20563	6.61125	4.77191	4.52046	4.68255	5.25	5.05401	3.88528
5.65745	3.55421	6.42935	6.73782	3.20214	6.63025	4.75988	4.56997	4.68255	5.19	5.10014	3.8502
5.73153	3.52379	6.5291	6.70725	3.20059	6.65002	4.74858	4.61973	4.68256	5.12	5.15333	3.81533
5.81992	3.48978	6.61913	6.67741	3.20047	6.66999	4.74168	4.67016	4.68418	5.0603	5.20991	3.77986
5.92139	3.45432	6.7207	6.64194	3.20123	6.68994	4.73575	4.71928	4.69192	4.99023	5.25881	3.7483
6.01178	3.42594	6.80945	6.60857	3.20215	6.70991	4.72481	4.76873	4.69703	4.91989	5.3176	3.70634
6.10008	3.40029	6.90132	6.57327	3.20279	6.72994	4.71131	4.82035	4.70241	4.86041	5.36729	3.67552
6.18929	3.37716	7.00105	6.53255	3.20287	6.75005	4.70085	4.87012	4.71966	4.78991	5.42915	3.63857
6.29066	3.35298	7.07122	6.50283	3.20182	6.77017	4.69703	4.91989	4.73381	4.73075	5.48849	3.60686
6.38072	3.3335	7.14943	6.46869	3.19873	6.7897	4.69424	4.9704	4.74271	4.66028	5.56121	3.57257
6.46931	3.31636	7.21071	6.44156	3.19178	6.81077	4.68832	5.01979	4.75248	4.60057	5.61773	3.54527
6.56003	3.30018	7.28003	6.41007	3.18137	6.83081	4.68351	5.07018	4.7696	4.5299	5.67844	3.51665
6.66063	3.28403	7.34868	6.37728	3.17439	6.84274	4.68256	5.12	4.78408	4.46857	5.73925	3.48839
6.75018	3.2713	7.44125	6.33251	3.16491	6.8569	4.68255	5.17	4.80082	4.4002	5.80069	3.46176
6.83992	3.25933	7.52831	6.28682	3.15804	6.86886	4.68255	5.22	4.81629	4.33894	5.88942	3.42842
6.92988	3.24896	7.58746	6.25522	3.14701	6.88835	4.68255	5.27	4.83808	4.26938	5.97043	3.40166
7.02985	3.23835	7.65054	6.22095	3.14056	6.90031	4.68255	5.32	4.85871	4.20949	6.05965	3.38766
7.12	3.22995	7.72076	6.18134	3.1341	6.91228	4.68255	5.37	4.88326	4.1514	6.13906	3.36697
7.21017	3.22237	7.77884	6.14799	3.12523	6.9274	4.68255	5.42	4.90463	4.10195	6.23082	3.34352
7.29969	3.21575	7.85283	6.10476	3.11906	6.93951	4.68255	5.47	4.92567	4.04768	6.30929	3.32644
7.39	3.20994	7.91737	6.0656	3.11315	6.95149	4.68255	5.52	4.9514	4.01097	6.39041	3.31225
7.49025	3.20435	7.97906	6.02849	3.10125	6.98044	4.68255	5.57	4.9775	3.96854	6.47885	3.29432
7.58	3.20009	8.04742	5.98586	3.09475	7.00134	4.68257	5.62	5.00626	3.92693	6.55962	3.27816
7.66988	3.19674	8.10873	5.94795	3.08981	7.01995	4.68343	5.66986	5.03771	3.89716	6.64995	3.25973
7.76008	3.19387	8.17643	5.90444	3.08492	7.0412	4.68567	5.72011	5.07745	3.86662	6.72967	3.24658
7.86004	3.19199	8.23031	5.87048	3.07981	7.05995	4.6821	5.77039	5.11157	3.84229	6.81991	3.24377
7.95	3.19059	8.29785	5.82668	3.073	7.08111	4.66604	5.81808	5.15333	3.81533	6.89986	3.24553
8.04	3.19044	8.35823	5.78733	3.06589	7.09824	4.65082	5.85033	5.19815	3.78701	6.98997	3.2467
8.13	3.19037	8.41143	5.75215	3.06075	7.11033	4.64093	5.90004	5.24045	3.7607	7.07021	3.24318
8.22998	3.19141	8.4715	5.71227	3.05573	7.12248	4.64008	5.95	5.27649	3.73522	7.14981	3.23767
8.31996	3.19269	8.52665	5.67501	3.04835	7.13935	4.63947	6	5.32238	3.7037	7.24	3.23402
8.40987	3.19461	8.57964	5.63947	3.04099	7.16031	4.63933	6.04999	5.36013	3.68022	7.32	3.23402
8.50008	3.19714	8.6508	5.59118	3.03603	7.18125	4.63584	6.09943	5.41004	3.65006	7.40999	3.23401
8.6	3.20001	8.71038	5.55056	3.03233	7.20033	4.62445	6.14816	5.45292	3.62535	7.48975	3.22881
8.68985	3.20358	8.76964	5.50948	3.02986	7.21998	4.60577	6.18703	5.50059	3.60123	7.58023	3.20106
8.78011	3.20735	8.82884	5.46834	3.02702	7.23947	4.58203	6.21252	5.54912	3.57813	7.65976	3.19582
8.86994	3.2113	8.88127	5.43182	3.02227	7.26063	4.55149	6.23266	5.60159	3.55332	7.75001	3.19874
8.97018	3.21661	8.94692	5.38564	3.01565	7.28209	4.51928	6.24828	5.65004	3.53008	7.83	3.1988
9.05993	3.22134	8.99918	5.34883	3.0084	7.29934	4.47083	6.26344	5.69051	3.5111	7.91	3.1988
9.1502	3.22679	9.06286	5.30402	3.00337	7.31144	4.4192	6.27763	5.74738	3.48433	8	3.1988
9.23985	3.23237	9.12154	5.26216	2.99593	7.32822	4.38154	6.29301	5.78857	3.4665	8.08	3.1988
9.34007	3.23889	9.17389	5.22541	2.99074	7.34033	4.35321	6.31312	5.85976	3.43935	8.17	3.1988
9.42958	3.24553	9.23859	5.17805	2.98553	7.35254	4.33565	6.3421	5.91918	3.41767	8.25	3.1988
9.51987	3.25189	9.29689	5.1357	2.97744	7.36874	4.32099	6.39034	5.98947	3.39735	8.34	3.1988
9.61011	3.25864	9.34891	5.0985	2.97146	7.38077	4.29598	6.43673	6.04988	3.38903	8.42	3.1988
9.70034	3.26592	9.41199	5.05271	2.96511	7.39288	4.2699	6.45983	6.12085	3.37268	8.5	3.1988
9.79966	3.27413	9.46388	5.01531	2.95594	7.40752	4.22903	6.47745	6.17896	3.35577	8.59	3.1988
9.88985	3.28171	9.52176	4.97239	2.9488	7.41922	4.19406	6.49589	6.24981	3.33917	8.67	3.1988
9.98002	3.28978	9.57984	4.92979	2.9364	7.43759	4.16755	6.51748	6.30929	3.32644	8.76	3.1988
10.0702	3.29785	9.63129	4.89173	2.92893	7.44932	4.14243	6.5426	6.38071	3.31411	8.84	3.1988
10.1703	3.30716	9.68897	4.84861	2.92192	7.4611	4.11229	6.56475	6.44048	3.30239	8.93	3.1988
10.2604	3.31581	9.74042	4.81056	2.91591	7.47298	4.0701	6.57359	6.50967	3.28837	9.01	3.1988
10.3495	3.32461	9.80311	4.76417	2.90798	7.48915	4.01998	6.57018	6.56922	3.27619	9.1	3.1988
10.4396	3.3335	9.86702	4.716	2.9003	7.5101	3.96958	6.56396	6.64035	3.2617	9.18	3.1988
10.5396	3.34388	9.91848	4.67796	2.89203	7.54048	3.92005	6.55944	6.70986	3.24893	9.25993	3.19823
10.6297	3.35317	9.97595	4.63455	2.88775	7.55951	3.87059	6.55436	6.77016	3.24397	9.35039	3.18113
10.7197	3.36272	10.0275	4.59666	2.88316	7.58069	3.82056	6.54716	6.83992	3.24424	9.43043	3.15107
10.8097	3.37259	10.0837	4.55493	2.87894	7.59975	3.77097	6.53591	6.89986	3.24553	9.51798	3.11512
10.9096	3.38359	10.1357	4.51431	2.87369	7.62099	3.72114	6.52461	6.97001	3.24676	9.60054	3.0813
10.9996	3.39368	10.1919	4.47256	2.86835	7.63949	3.66916	6.51388	7.02976	3.24536	9.67082	3.05183
11.0895	3.40408	10.2605	4.42065	2.86156	7.66053	3.61939	6.5027	7.10008	3.24117	9.73192	3.02434
11.1795	3.41448	10.3115	4.382	2.85421	7.68153	3.56964	6.49158	7.15975	3.23683	9.81087	2.9926
11.2805	3.42614	10.3689	4.33849	2.84762	7.69915	3.52004	6.47983	7.22999	3.23404	9.89025	2.97123
11.3704	3.43702	10.4199	4.29986	2.84047	7.72016	3.47045	6.46804	7.29	3.23402	9.97001	2.96009
11.4603	3.44781	10.471	4.26131	2.83378	7.74118	3.42014	6.4589	7.36	3.23402	10.0603	2.95214
11.5502	3.4587	10.5331	4.21398	2.82811	7.75942	3.3697	6.45702	7.41998	3.23399	10.1398	2.93871
11.6499	3.47116	10.5841	4.1753	2.82163	7.7805	3.32321	6.47431	7.48975	3.22881	10.2302	2.92076
11.7397	3.48236	10.6409	4.13119	2.81548	7.80168	3.29822	6.49841	7.54985	3.20955	10.3089	2.90456
11.8295	3.49366	10.6979	4.08728	2.80958	7.81987	3.27411	6.52435	7.6197	3.19548	10.4009	2.88323
11.9193	3.50535	10.7488	4.04837	2.8035	7.84096	3.24735	6.54685	7.68019	3.19652	10.4804	2.86165
12.0104	3.51698	10.8055	4.00408	2.79864	7.85966	3.22268	6.57199	7.75001	3.19874	10.5588	2.83713
12.11	3.52986	10.8565	3.96541	2.79355	7.88083	3.20573	6.60897	7.82	3.1988	10.6164	2.8046
12.1998	3.54177	10.9124	3.92314	2.78925	7.89984	3.20037	6.66	7.88	3.1988	10.6626	2.77393
12.2895	3.55392	10.9632	3.88416	2.78507	7.92101	3.20215	6.70991	7.95	3.1988	10.7183	2.73732
12.3805	3.56612	11.02	3.84002	2.78095	7.94018	3.20255	6.76012	8.01	3.1988	10.7726	2.70471
12.4801	3.57961	11.0768	3.79588	2.7774	7.95951	3.19178	6.81077	8.08	3.1988	10.8385	2.67549
12.5698	3.59175	11.1276	3.75686	2.77337	7.98064	3.16963	6.84977	8.14	3.1988	10.92	2.65961
12.6595	3.60389	11.1833	3.71431	2.76975	7.99995	3.14701	6.88835	8.21	3.1988	11.01	2.65816
12.7505	3.61612	11.2401	3.67015	2.76578	8.02115	3.12971	6.91984	8.27	3.1988	11.09	2.65816
12.85	3.63014	11.2909	3.63111	2.76159	8.04032	3.11315	6.95149	8.34	3.1988	11.17	2.65816
12.9396	3.64281	11.3477	3.58699	2.75775	8.05953	3.0982	6.98942	8.4	3.1988	11.26	2.65816
13.0292	3.65572	11.3983	3.54787	2.75313	8.08069	3.08518	7.03884	8.47	3.1988	11.3392	2.65493
13.1202	3.66835	11.4542	3.50548	2.74871	8.09967	3.06952	7.08981	8.53	3.1988	11.4312	2.62266
13.2197	3.68241	11.5108	3.46107	2.74288	8.12087	3.05573	7.12248	8.6	3.1988	11.4881	2.59579
13.3092	3.69527	11.5614	3.42184	2.73708	8.13902	3.03835	7.16957	8.66	3.1988	11.5587	2.56655
13.4003	3.70802	11.6182	3.37773	2.72977	8.15992	3.02986	7.21998	8.73	3.1988	11.6398	2.53927
13.4898	3.72118	11.6741	3.3353	2.72221	8.1808	3.0195	7.26984	8.79	3.1988	11.7288	2.51528
13.5891	3.73597	11.7307	3.29093	2.71238	8.21063	3.00337	7.31144	8.86	3.1988	11.8093	2.49624
13.6801	3.74903	11.7875	3.24673	2.70835	8.2297	2.98688	7.34859	8.93	3.1988	11.8902	2.481
13.7697	3.76222	11.8382	3.20764	2.70524	8.25075	2.97146	7.38077	8.99	3.1988	11.9797	2.46667
13.8592	3.7755	11.894	3.16523	2.70193	8.27032	2.95352	7.41221	9.06	3.1988	12.0598	2.46434
13.96	3.79006	11.9507	3.12091	2.69856	8.28972	2.92893	7.44932	9.12	3.1988	12.1506	2.47742
14.0495	3.8033	12.0013	3.08173	2.69431	8.30884	2.91175	7.48081	9.19	3.1988	12.2309	2.49671
14.1405	3.81696	12.0582	3.03772	2.69008	8.33002	2.89459	7.5286	9.24997	3.19854	12.321	2.52777
14.2299	3.83044	12.1142	2.99544	2.68541	8.34883	2.88316	7.58069	9.32003	3.19012	12.3787	2.55306
14.3194	3.84396	12.1709	2.95116	2.6801	8.37003	2.87109	7.63031	9.38015	3.17041	12.4491	2.58214
14.4201	3.85906	12.2278	2.90714	2.67548	8.389	2.85503	7.6782	9.45115	3.14285	12.5405	2.61869
14.5096	3.87253	12.2786	2.86821	2.67128	8.41022	2.83751	7.72921	9.50952	3.11885	12.6189	2.65215
14.6006	3.88617	12.3406	2.8208	2.6685	8.4298	2.82163	7.7805	9.57991	3.08979	12.6806	2.68911
14.69	3.89977	12.3914	2.7818	2.66608	8.44959	2.80692	7.82911	9.63815	3.06555	12.7371	2.72491
14.7892	3.91513	12.4485	2.73807	2.66403	8.47047	2.79355	7.88083	9.6912	3.04261	12.7995	2.76085
14.8802	3.92891	12.4994	2.69924	2.66114	8.49019	2.78291	7.93057	9.73192	3.02434	12.85	2.79006
14.9696	3.94265	12.5565	2.65535	2.65761	8.50946	2.77337	7.98064	9.78995	2.99987	12.912	2.82666
15.0605	3.95658	12.6126	2.61337	2.65197	8.53059	2.76353	8.03071	9.85016	2.9806	12.9689	2.86178
15.1597	3.97186	12.6638	2.575	2.64591	8.54852	2.75313	8.08069	9.91939	2.96593	13.0181	2.89282
15.2491	3.98579	12.721	2.5313	2.63793	8.56915	2.74	8.13	9.98985	2.95827	13.0677	2.93245
15.3401	3.99954	12.772	2.4927	2.63303	8.58128	2.72221	8.1808	10.0504	2.95335	13.1069	2.97302
15.4295	4.01345	12.8234	2.45451	2.62563	8.5982	2.70835	8.2297	10.1204	2.94216	13.154	3.01573
15.5301	4.02905	12.8809	2.41117	2.61759	8.61912	2.70028	8.28005	10.1802	2.93083	13.1944	3.0558
15.6195	4.04296	12.9321	2.37281	2.61035	8.64012	2.69008	8.33002	10.2494	2.91687	13.2373	3.1026
15.7105	4.05707	12.9899	2.32985	2.60333	8.6611	2.67777	8.37947	10.3089	2.90456	13.2756	3.14388
15.7999	4.07097	13.0414	2.29187	2.59744	8.67918	2.6685	8.4298	10.3797	2.88896	13.3162	3.19303
15.9005	4.08657	13.093	2.25402	2.59111	8.70031	2.66267	8.48037	10.4407	2.87248	13.3517	3.2387
15.9899	4.1005	13.1574	2.20645	2.58634	8.71919	2.65197	8.53059	10.5109	2.85324	13.3852	3.28367
16.0793	4.11457	13.2092	2.16892	2.58226	8.74036	2.63414	8.57753	10.5627	2.8359	13.4255	3.33576
16.1702	4.12864	13.2725	2.12342	2.57986	8.75999	2.61759	8.61912	10.6097	2.80946	13.4595	3.38037
16.2693	4.14424	13.326	2.08443	2.57867	8.77995	2.60041	8.67013	10.646	2.78419	13.5018	3.43882
16.3603	4.15835	13.3784	2.04777	2.57834	8.8	2.58634	8.71919	10.6879	2.75684	13.5326	3.48844
16.4496	4.17233	13.4422	2.00317	2.57852	8.82003	2.57917	8.76995	10.723	2.73481	13.5648	3.5431
16.5405	4.18652	13.4965	1.96491	2.57904	8.84004	2.57852	8.82003	10.7727	2.70463	13.5987	3.60081
