# Supplementary material for: Trajectory tracking and obstacle avoidance in dynamic environments using an improved artificial potential field method
Source: PLoS One. 2025 Jul 10;20(7):e0326879. doi: 10.1371/journal.pone.0326879 (PMC12244694; doi:10.1371/journal.pone.0326879)
Supplement: S4 Table — (XLSX) [file pone.0326879.s005.xlsx]

## Sheet: Sheet1
2.57569	8.83997	2.5685	1.93995	2.57572	8.82881	2.57572	8.82881	2.57599	8.83113	2.57572	8.82881
2.5984	8.73959	2.58783	2.04055	2.5844	8.79818	2.59292	8.77085	2.59827	8.74962	2.60443	8.71894
2.62124	8.65032	2.61061	2.12984	2.59292	8.77085	2.60621	8.70929	2.61326	8.67059	2.6242	8.61843
2.64467	8.55863	2.63604	2.231	2.60027	8.74005	2.61718	8.64946	2.63274	8.59096	2.65618	8.51894
2.66779	8.46943	2.65893	2.32027	2.60621	8.70929	2.63274	8.59096	2.65871	8.50965	2.68186	8.42042
2.6931	8.3708	2.68168	2.40957	2.61152	8.68027	2.65279	8.53081	2.67964	8.42992	2.7023	8.32077
2.71668	8.27914	2.7072	2.51071	2.61718	8.64946	2.66947	8.46986	2.69417	8.35082	2.7359	8.20904
2.74038	8.1901	2.73005	2.59999	2.6242	8.61843	2.68448	8.40885	2.72017	8.27005	2.76521	8.10854
2.76488	8.09863	2.75607	2.70102	2.63274	8.59096	2.69468	8.34889	2.74044	8.19011	2.78804	8.00962
2.79143	8.00038	2.77953	2.79012	2.64439	8.5581	2.71425	8.28794	2.76426	8.11131	2.80867	7.90971
2.81601	7.90893	2.80295	2.87923	2.65279	8.53081	2.72862	8.23966	2.78376	8.03078	2.83181	7.81047
2.83998	7.82	2.82947	2.98014	2.66126	8.50034	2.74288	8.18078	2.79989	7.94998	2.86043	7.71013
2.86436	7.72847	2.85361	3.06903	2.66947	8.46986	2.76146	8.12046	2.81765	7.86947	2.89451	7.59833
2.89198	7.63056	2.88054	3.16985	2.67735	8.43935	2.77773	8.05951	2.83742	7.7893	2.92649	7.49885
2.91808	7.53945	2.90487	3.26141	2.68448	8.40885	2.78991	7.99998	2.86043	7.71013	2.95233	7.40048
2.94336	7.45097	2.93007	3.34998	2.68949	8.37992	2.80193	7.94042	2.88431	7.63131	2.9811	7.3004
2.9701	7.36003	2.95823	3.4505	2.69468	8.34889	2.81556	7.879	2.90964	7.54988	3.01523	7.19882
3.00027	7.26008	2.98333	3.53906	2.7023	8.32077	2.82937	7.81984	2.93495	7.47146	3.04184	7.09061
3.02775	7.16932	3.01237	3.6393	2.71425	8.28794	2.84596	7.75884	2.95429	7.39092	3.07148	6.99032
3.05617	7.07877	3.03916	3.73025	2.72296	8.26086	2.86417	7.69822	2.97791	7.30926	3.09713	6.88903
3.08508	6.98842	3.06581	3.82123	2.73092	8.23022	2.87877	7.64963	3.00559	7.23182	3.13177	6.80078
3.11723	6.8891	3.09615	3.92121	2.73811	8.19954	2.89721	7.58914	3.0257	7.15123	3.16354	6.73189
3.14763	6.79918	3.12449	4.01173	2.74625	8.16891	2.91656	7.52886	3.049	7.06965	3.20153	6.67113
3.17874	6.70956	3.15594	4.11127	2.75568	8.13861	2.93584	7.46879	3.07148	6.99032	3.25356	6.61505
3.20979	6.61993	3.18478	4.20175	2.76521	8.10854	2.95037	7.41008	3.09052	6.91015	3.34991	6.60135
3.24234	6.53088	3.21525	4.29161	2.77042	8.09011	2.96498	7.34853	3.11459	6.84181	3.43674	6.6255
3.28016	6.43006	3.24888	4.39038	2.77773	8.05951	2.98549	7.28836	3.14076	6.78033	3.49108	6.66888
3.31472	6.33794	3.2797	4.48011	2.78429	8.02883	3.00665	7.22893	3.16587	6.72775	3.54066	6.71941
3.35055	6.25022	3.31648	4.58129	2.78991	7.99998	3.02167	7.17036	3.1968	6.67775	3.58824	6.78134
3.38794	6.15916	3.34945	4.6702	2.79599	7.96919	3.03614	7.10888	3.23333	6.63313	3.63856	6.83189
3.42447	6.07198	3.38285	4.75888	2.80193	7.94042	3.05617	7.04874	3.29022	6.60167	3.69531	6.87525
3.45176	6.01079	3.42308	4.85876	2.80867	7.90971	3.06941	6.99987	3.36962	6.60311	3.73669	6.93163
3.47949	5.94977	3.45965	4.95014	2.81556	7.879	3.08243	6.94058	3.43674	6.6255	3.76801	7.00095
3.51061	5.88028	3.49722	5.04121	2.82195	7.85044	3.10021	6.88007	3.48074	6.65919	3.80465	7.06721
3.54335	5.81167	3.52772	5.111	2.82937	7.81984	3.12298	6.82124	3.52121	6.69882	3.85092	7.129
3.57335	5.75168	3.55518	5.17222	2.83742	7.7893	3.14076	6.78033	3.55864	6.74105	3.91071	7.16871
3.60338	5.69169	3.59543	5.25742	2.84596	7.75884	3.15951	6.73975	3.59306	6.78755	3.97779	7.20446
3.63342	5.63174	3.6245	5.3178	2.85495	7.72848	3.18152	6.70095	3.63235	6.82707	4.05127	7.2369
3.66735	5.56852	3.6558	5.38214	2.86417	7.69822	3.20525	6.66636	3.67867	6.86172	4.14921	7.27275
3.70445	5.50248	3.68676	5.44169	2.87239	7.67072	3.23333	6.63313	3.71857	6.90104	4.25968	7.29321
3.73945	5.43969	3.72243	5.50867	2.88158	7.64048	3.26049	6.6109	3.74606	6.95176	4.36006	7.29811
3.7727	5.38165	3.75723	5.57155	2.89078	7.61024	3.32	6.6003	3.77193	7.00903	4.46	7.30076
3.81084	5.32053	3.79553	5.63672	2.90004	7.58001	3.38094	6.60491	3.80032	7.05981	4.5514	7.2833
3.84455	5.26657	3.82758	5.69146	2.90964	7.54988	3.42925	6.62142	3.83198	7.10845	4.61998	7.24996
3.88032	5.2102	3.8707	5.75955	2.91952	7.51984	3.46538	6.64568	3.87265	7.14608	4.688	7.21647
3.91565	5.15693	3.90522	5.81325	2.92939	7.48981	3.49628	6.67381	3.92257	7.17527	4.75803	7.17664
3.95766	5.09833	3.94639	5.87251	2.93842	7.45956	3.52613	6.70374	3.97779	7.20446	4.81581	7.13503
3.99461	5.04616	3.98887	5.93085	2.9463	7.42914	3.55473	6.73623	4.0307	7.22834	4.86865	7.08842
4.03363	4.99272	4.03261	5.98792	2.95233	7.40048	3.57988	6.77009	4.11001	7.25997	4.92243	7.04279
4.07321	4.94266	4.07695	6.04256	2.95918	7.3698	3.60661	6.80316	4.18942	7.28273	4.9759	6.99527
4.11378	4.89312	4.11857	6.09128	2.96498	7.34853	3.63235	6.82707	4.25968	7.29321	5.03184	6.95263
4.15823	4.83855	4.16649	6.14335	2.97486	7.31821	3.66758	6.85326	4.34008	7.2975	5.09781	6.90685
4.1992	4.78932	4.21148	6.1885	2.98549	7.28836	3.70008	6.87992	4.42	7.29991	5.15592	6.86464
4.24165	4.74145	4.25716	6.23304	2.99634	7.25866	3.72619	6.91233	4.49974	7.29824	5.21147	6.82191
4.28361	4.69321	4.30966	6.28039	3.00665	7.22893	3.74606	6.95176	4.57183	7.27363	5.26794	6.77759
4.33033	4.64028	4.35726	6.32299	3.01523	7.19882	3.76422	6.99264	4.62833	7.24625	5.31769	6.72793
4.37272	4.59248	4.41083	6.36897	3.02167	7.17036	3.78484	7.03291	4.68039	7.2207	5.36694	6.66758
4.41564	4.54488	4.46074	6.40907	3.02833	7.13963	3.80739	7.07158	4.73102	7.19182	5.41061	6.61043
4.45725	4.49749	4.51069	6.44912	3.03614	7.10888	3.83198	7.10845	4.78124	7.16178	5.44469	6.53862
4.50534	4.44479	4.5678	6.49302	3.04593	7.0786	3.86157	7.13798	4.82638	7.12587	5.46129	6.44022
4.54783	4.39796	4.62645	6.5352	3.05617	7.04874	3.89884	7.16204	4.86865	7.08842	5.47758	6.33964
4.59159	4.35148	4.6866	6.5753	3.06505	7.01873	3.93032	7.1794	4.91174	7.05203	5.48629	6.23993
4.63511	4.30484	4.74816	6.61304	3.07148	6.99032	3.96976	7.20046	4.95411	7.01452	5.48545	6.12989
4.68417	4.25407	4.81833	6.65303	3.07808	6.95958	4.0102	7.21954	4.99787	6.97723	5.48184	6.02978
4.7285	4.20853	4.88205	6.6859	3.08542	6.92881	4.05984	7.24039	5.04323	6.94464	5.4638	5.92923
4.77354	4.16367	4.94255	6.71432	3.09427	6.89818	4.12195	7.2643	5.09105	6.91151	5.44403	5.82921
4.82023	4.12026	5.02946	6.75138	3.10469	6.86803	4.17986	7.28064	5.13832	6.87774	5.42452	5.72912
4.87204	4.07215	5.11892	6.7833	3.11603	6.83842	4.23988	7.29098	5.18289	6.84377	5.40408	5.61939
4.91885	4.02867	5.21005	6.80981	3.12459	6.81771	4.30017	7.2961	5.22889	6.80855	5.39139	5.51983
4.9679	3.98754	5.30947	6.83269	3.13539	6.79237	4.36006	7.29811	5.27287	6.77321	5.37906	5.42011
5.01712	3.9466	5.40034	6.84758	3.1444	6.77194	4.41001	7.29961	5.31313	6.73287	5.36645	5.32058
5.07175	3.90229	5.50012	6.85848	3.15361	6.75171	4.47002	7.30064	5.3495	6.6896	5.34016	5.21994
5.12333	3.86459	5.58989	6.86384	3.16354	6.73189	4.53035	7.29112	5.38439	6.64562	5.30464	5.14287
5.17658	3.82529	5.67991	6.86402	3.17439	6.7126	4.57183	7.27363	5.41832	6.59893	5.26582	5.05831
5.23372	3.78572	5.78003	6.86048	3.18591	6.69376	4.61174	7.25372	5.44391	6.54108	5.25357	4.95995
5.29005	3.75009	5.87035	6.85325	3.19352	6.68239	4.65246	7.23513	5.4566	6.46949	5.25593	4.85988
5.35132	3.71213	5.97011	6.84072	3.20525	6.66636	4.69226	7.21396	5.46993	6.38999	5.2573	4.75989
5.40869	3.67767	6.05934	6.82623	3.21907	6.6492	4.73102	7.19182	5.48153	6.31018	5.27027	4.66006
5.46759	3.64547	6.14973	6.8087	3.23333	6.63313	4.76968	7.1695	5.48647	6.22996	5.30414	4.54795
5.52748	3.61491	6.24907	6.78606	3.24894	6.61863	4.80376	7.14469	5.4861	6.15009	5.3366	4.449
5.59187	3.58404	6.34079	6.76295	3.27191	6.60565	4.83127	7.12142	5.48479	6.07012	5.36848	4.35934
5.65745	3.55421	6.42935	6.73782	3.30005	6.60073	4.86285	7.09332	5.47598	5.99074	5.39877	4.28947
5.73153	3.52379	6.5291	6.70725	3.32999	6.60048	4.89613	7.0654	5.45996	5.91001	5.43198	4.2109
5.81992	3.48978	6.61913	6.67741	3.35982	6.60209	4.92813	7.03786	5.44452	5.83108	5.46433	4.14205
5.92139	3.45432	6.7207	6.64194	3.39074	6.60692	4.95966	7.00963	5.42868	5.75026	5.49795	4.06908
6.01178	3.42594	6.80945	6.60857	3.41754	6.61569	4.99163	6.98205	5.41295	5.66943	5.52837	3.99922
6.10008	3.40029	6.90132	6.57327	3.43674	6.6255	5.02718	6.95598	5.40023	5.58997	5.56497	3.93671
6.18929	3.37716	7.00105	6.53255	3.45272	6.63623	5.06144	6.93208	5.39022	5.50997	5.60542	3.8736
6.29066	3.35298	7.07122	6.50283	3.47012	6.64985	5.09781	6.90685	5.38022	5.42997	5.64884	3.81897
6.38072	3.3335	7.14943	6.46869	3.48617	6.66409	5.13184	6.8825	5.37041	5.34995	5.70012	3.76011
6.46931	3.31636	7.21071	6.44156	3.50121	6.67877	5.16066	6.86086	5.35599	5.27103	5.74985	3.70984
6.56003	3.30018	7.28003	6.41007	3.51627	6.69369	5.19561	6.83428	5.32844	5.19069	5.80329	3.66433
6.66063	3.28403	7.34868	6.37728	3.53105	6.709	5.22889	6.80855	5.3023	5.13876	5.86057	3.62067
6.75018	3.2713	7.44125	6.33251	3.54553	6.72523	5.26207	6.7825	5.27436	5.08226	5.91341	3.57398
6.83992	3.25933	7.52831	6.28682	3.55864	6.74105	5.29352	6.75347	5.25593	5.00038	5.97082	3.53121
6.92988	3.24896	7.58746	6.25522	3.57172	6.75876	5.32263	6.72229	5.25399	4.92011	6.0325	3.48257
7.02985	3.23835	7.65054	6.22095	3.58456	6.77661	5.3495	6.6896	5.25646	4.83994	6.08249	3.43289
7.12	3.22995	7.72076	6.18134	3.59711	6.79242	5.37567	6.65659	5.2573	4.75989	6.14185	3.39372
7.21017	3.22237	7.77884	6.14799	3.61159	6.80842	5.40241	6.62179	5.2657	4.68111	6.22938	3.35825
7.29969	3.21575	7.85283	6.10476	3.62748	6.82299	5.42526	6.58737	5.28523	4.60164	6.32988	3.33806
7.39	3.20994	7.91737	6.0656	3.63856	6.83189	5.44118	6.55038	5.31014	4.53005	6.43002	3.33779
7.49025	3.20435	7.97906	6.02849	3.6564	6.84495	5.45344	6.4905	5.33567	4.45169	6.53991	3.33788
7.58	3.20009	8.04742	5.98586	3.67234	6.85691	5.46296	6.43052	5.3632	4.37138	6.64009	3.32028
7.66988	3.19674	8.10873	5.94795	3.68957	6.87051	5.4729	6.37044	5.38632	4.3184	6.71873	3.28704
7.76008	3.19387	8.17643	5.90444	3.70507	6.88515	5.48153	6.31018	5.411	4.26041	6.81021	3.26099
7.86004	3.19199	8.23031	5.87048	3.71857	6.90104	5.48603	6.24989	5.43755	4.19886	6.90945	3.23749
7.95	3.19059	8.29785	5.82668	3.73044	6.91975	5.48666	6.19001	5.46433	4.14205	7.02026	3.22297
8.04	3.19044	8.35823	5.78733	3.74053	6.93975	5.48545	6.12989	5.48876	4.08944	7.12009	3.21094
8.13	3.19037	8.41143	5.75215	3.74972	6.96012	5.48466	6.06988	5.51404	4.03169	7.22	3.20892
8.22998	3.19141	8.4715	5.71227	3.7587	6.98057	5.47921	6.01012	5.53864	3.97925	7.31999	3.20924
8.31996	3.19269	8.52665	5.67501	3.76801	7.00095	5.46999	5.96	5.56948	3.92966	7.42	3.20905
8.40987	3.19461	8.57964	5.63947	3.77818	7.02098	5.45804	5.90039	5.60097	3.88062	7.52001	3.2096
8.50008	3.19714	8.6508	5.59118	3.78909	7.04052	5.44584	5.83886	5.6347	3.8355	7.63	3.20988
8.6	3.20001	8.71038	5.55056	3.80032	7.05981	5.43426	5.77917	5.67246	3.79215	7.73078	3.2049
8.68985	3.20358	8.76964	5.50948	3.81181	7.07888	5.42269	5.71948	5.70957	3.7496	7.83014	3.19161
8.78011	3.20735	8.82884	5.46834	3.82378	7.09739	5.41113	5.65979	5.74985	3.70984	7.93018	3.18165
8.86994	3.2113	8.88127	5.43182	3.83605	7.11335	5.40143	5.59982	5.79236	3.67293	8.02998	3.16975
8.97018	3.21661	8.94692	5.38564	3.85092	7.129	5.39384	5.53951	5.83868	3.63826	8.14	3.1667
9.05993	3.22134	8.99918	5.34883	3.86802	7.14276	5.38663	5.48043	5.88184	3.60206	8.24	3.1667
9.1502	3.22679	9.06286	5.30402	3.88696	7.15502	5.37906	5.42011	5.92408	3.56501	8.34	3.1667
9.23985	3.23237	9.12154	5.26216	3.90304	7.16455	5.37154	5.35982	5.97082	3.53121	8.44	3.1667
9.34007	3.23889	9.17389	5.22541	3.92257	7.17527	5.36438	5.30918	6.0172	3.49677	8.54	3.1667
9.42958	3.24553	9.23859	5.17805	3.94222	7.18589	5.3501	5.24997	6.0572	3.45731	8.64	3.1667
9.51987	3.25189	9.29689	5.1357	3.96189	7.19641	5.32844	5.19069	6.09954	3.41937	8.75	3.1667
9.61011	3.25864	9.34891	5.0985	3.98171	7.20649	5.30873	5.15068	6.14994	3.38987	8.84959	3.17243
9.70034	3.26592	9.41199	5.05271	3.99813	7.21412	5.28764	5.11121	6.20849	3.36601	8.94983	3.19119
9.79966	3.27413	9.46388	5.01531	4.01863	7.22317	5.26582	5.05831	6.29037	3.34228	9.04984	3.20133
9.88985	3.28171	9.52176	4.97239	4.0392	7.23192	5.2557	4.99947	6.37	3.33709	9.15	3.20982
9.98002	3.28978	9.57984	4.92979	4.07188	7.2453	5.25354	4.94004	6.45	3.33785	9.26	3.21059
10.0702	3.29785	9.63129	4.89173	4.10123	7.25673	5.25529	4.87988	6.52997	3.33817	9.36	3.21048
10.1703	3.30716	9.68897	4.84861	4.13092	7.26716	5.25659	4.82997	6.60965	3.32843	9.46	3.20986
10.2604	3.31581	9.74042	4.81056	4.16104	7.27604	5.25698	4.76992	6.68181	3.30396	9.55997	3.20895
10.3495	3.32461	9.80311	4.76417	4.18942	7.28273	5.2612	4.71015	6.73956	3.27876	9.66009	3.20111
10.4396	3.3335	9.86702	4.716	4.22025	7.28832	5.27245	4.65057	6.81977	3.25894	9.7609	3.18282
10.5396	3.34388	9.91848	4.67796	4.24976	7.29215	5.28922	4.58973	6.89992	3.23965	9.84312	3.14509
10.6297	3.35317	9.97595	4.63455	4.28033	7.29504	5.31014	4.53005	6.9797	3.22701	9.90337	3.105
10.7197	3.36272	10.0275	4.59666	4.31013	7.2965	5.33009	4.47003	7.05989	3.21914	9.96332	3.06496
10.8097	3.37259	10.0837	4.55493	4.34008	7.2975	5.34827	4.40942	7.13998	3.2096	10.0223	3.02298
10.9096	3.38359	10.1357	4.51431	4.37005	7.29841	5.36848	4.35934	7.22	3.20892	10.0758	2.97582
10.9996	3.39368	10.1919	4.47256	4.40002	7.29931	5.38632	4.3184	7.3	3.20939	10.13	2.92001
11.0895	3.40408	10.2605	4.42065	4.42999	7.3002	5.40239	4.28101	7.38	3.20905	10.1868	2.87453
11.1795	3.41448	10.3115	4.382	4.46	7.30076	5.42306	4.2313	7.46	3.20906	10.2462	2.83525
11.2805	3.42614	10.3689	4.33849	4.48994	7.29945	5.44137	4.19064	7.54	3.20986	10.3022	2.79305
11.3704	3.43702	10.4199	4.29986	4.521	7.2938	5.4605	4.15024	7.62	3.20995	10.3611	2.75164
11.4603	3.44781	10.471	4.26131	4.54791	7.28487	5.47948	4.10976	7.69991	3.20856	10.4208	2.71115
11.5502	3.4587	10.5331	4.21398	4.56787	7.27572	5.49795	4.06908	7.77961	3.19706	10.4865	2.6653
11.6499	3.47116	10.5841	4.1753	4.58775	7.26559	5.51561	4.02815	7.85992	3.18909	10.546	2.62412
11.7397	3.48236	10.6409	4.13119	4.60792	7.25562	5.53449	3.98713	7.94006	3.18057	10.6067	2.58465
11.8295	3.49366	10.6979	4.08728	4.62833	7.24625	5.55738	3.94832	8.02007	3.17069	10.6679	2.54669
11.9193	3.50535	10.7488	4.04837	4.64862	7.23706	5.5816	3.91104	8.09998	3.16674	10.7292	2.5087
12.0104	3.51698	10.8055	4.00408	4.66061	7.2312	5.60097	3.88062	8.17	3.1667	10.7905	2.47085
12.11	3.52986	10.8565	3.96541	4.68039	7.2207	5.62555	3.84643	8.25	3.1667	10.8606	2.43095
12.1998	3.54177	10.9124	3.92314	4.69982	7.20968	5.65375	3.8133	8.33	3.1667	10.9223	2.39438
12.2895	3.55392	10.9632	3.88416	4.71918	7.19856	5.68173	3.78148	8.41	3.1667	11.0101	2.36022
12.3805	3.56612	11.02	3.84002	4.73866	7.18759	5.70957	3.7496	8.49	3.1667	11.0795	2.32893
12.4801	3.57961	11.0768	3.79588	4.75803	7.17664	5.7395	3.71947	8.57	3.1667	11.1466	2.29423
12.5698	3.59175	11.1276	3.75686	4.77666	7.16504	5.77092	3.69106	8.65	3.1667	11.2128	2.25531
12.6595	3.60389	11.1833	3.71431	4.79262	7.15347	5.80329	3.66433	8.73	3.1667	11.2813	2.22282
12.7505	3.61612	11.2401	3.67015	4.80987	7.13984	5.83868	3.63826	8.81015	3.16778	11.3501	2.19014
12.85	3.63014	11.2909	3.63111	4.82638	7.12587	5.87127	3.61145	8.88997	3.18017	11.4131	2.15542
12.9396	3.64281	11.3477	3.58699	4.84178	7.11197	5.89792	3.58767	8.96961	3.19363	11.4793	2.11868
13.0292	3.65572	11.3983	3.54787	4.85795	7.09764	5.93021	3.56027	9.04984	3.20133	11.5519	2.08526
13.1202	3.66835	11.4542	3.50548	4.87353	7.08418	5.96624	3.53447	9.13003	3.20924	11.6607	2.05248
13.2197	3.68241	11.5108	3.46107	4.89021	7.07025	6.00031	3.51041	9.21	3.21032	11.7611	2.02367
13.3092	3.69527	11.5614	3.42184	4.90684	7.05628	6.0325	3.48257	9.29	3.2106	11.8594	1.98848
13.4003	3.70802	11.6182	3.37773	4.92243	7.04279	6.06217	3.45212	9.37	3.21038	11.96	1.94997
13.4898	3.72118	11.6741	3.3353	4.9387	7.02853	6.09318	3.42408	9.45	3.20993	12.0326	1.91488
13.5891	3.73597	11.7307	3.29093	4.95482	7.01429	6.12998	3.39997	9.53	3.20938	12.1099	1.87984
13.6801	3.74903	11.7875	3.24673	4.97015	7.00017	6.17038	3.3809	9.6096	3.2056	12.1726	1.84481
13.7697	3.76222	11.8382	3.20764	4.98677	6.98605	6.22938	3.35825	9.68979	3.19826	12.2603	1.81268
13.8592	3.7755	11.894	3.16523	5.00264	6.97354	6.28076	3.34396	9.76993	3.17981	12.36	1.81063
13.96	3.79006	11.9507	3.12091	5.02046	6.96065	6.3399	3.33757	9.83126	3.1522	12.46	1.81112
14.0495	3.8033	12.0013	3.08173	5.03859	6.94797	6.40003	3.33742	9.88042	3.12062	12.56	1.81175
14.1405	3.81696	12.0582	3.03772	5.05681	6.9354	6.46	3.33781	9.92876	3.08814	12.6697	1.82127
14.2299	3.83044	12.1142	2.99544	5.07286	6.92411	6.52001	3.33825	9.97716	3.05582	12.7707	1.84709
14.3194	3.84396	12.1709	2.95116	5.08644	6.91486	6.58058	3.33387	10.0175	3.02678	12.8707	1.87842
14.4201	3.85906	12.2278	2.90714	5.10247	6.90351	6.64009	3.32028	10.0605	2.99051	12.9701	1.90946
14.5096	3.87253	12.2786	2.86821	5.12053	6.89074	6.69008	3.30017	10.1004	2.95042	13.0702	1.91671
14.6006	3.88617	12.3406	2.8208	5.13832	6.87774	6.7308	3.28205	10.14	2.91001	13.1797	1.92357
14.69	3.89977	12.3914	2.7818	5.15592	6.86464	6.79105	3.26494	10.1868	2.87453	13.2804	1.94893
14.7892	3.91513	12.4485	2.73807	5.17179	6.85234	6.84097	3.25411	10.2336	2.84479	13.3804	1.97855
14.8802	3.92891	12.4994	2.69924	5.18922	6.83899	6.89992	3.23965	10.2795	2.80934	13.482	2.01519
14.9696	3.94265	12.5565	2.65535	5.20668	6.82568	6.9599	3.2291	10.3269	2.77566	13.5504	2.04944
15.0605	3.95658	12.6126	2.61337	5.22257	6.81335	7.02026	3.22297	10.3726	2.74374	13.6082	2.0923
15.1597	3.97186	12.6638	2.575	5.24	6.80001	7.08094	3.21598	10.4208	2.71115	13.6706	2.13914
15.2491	3.98579	12.721	2.5313	5.25721	6.78654	7.13998	3.2096	10.4688	2.67839	13.7236	2.18699
15.3401	3.99954	12.772	2.4927	5.27287	6.77321	7.2	3.2089	10.5139	2.64574	13.7659	2.24326
15.4295	4.01345	12.8234	2.45451	5.28856	6.75854	7.26001	3.20923	10.562	2.61297	13.8115	2.29875
15.5301	4.02905	12.8809	2.41117	5.30342	6.74325	7.31999	3.20924	10.6111	2.58178	13.8566	2.35316
15.6195	4.04296	12.9321	2.37281	5.31769	6.72793	7.38	3.20905	10.6607	2.55113	13.9121	2.40809
15.7105	4.05707	12.9899	2.32985	5.33182	6.71151	7.43	3.20905	10.7103	2.52041	13.9524	2.46872
15.7999	4.07097	13.0414	2.29187	5.3455	6.69439	7.49001	3.20922	10.7598	2.4897	13.9874	2.53154
15.9005	4.08657	13.093	2.25402	5.35822	6.67859	7.55	3.20994	10.8098	2.45959	14.0248	2.59322
15.9899	4.1005	13.1574	2.20645	5.37178	6.6614	7.61	3.20998	10.8606	2.43095	14.065	2.65669
16.0793	4.11457	13.2092	2.16892	5.38523	6.64407	7.66999	3.20943	10.9105	2.40092	14.1047	2.71691
16.1702	4.12864	13.2725	2.12342	5.39763	6.6282	7.73078	3.2049	10.9682	2.37495	14.15	2.77998
16.2693	4.14424	13.326	2.08443	5.41061	6.61043	7.79066	3.19554	11.0474	2.34428	14.1937	2.83705
16.3603	4.15835	13.3784	2.04777	5.42274	6.5916	7.84999	3.18994	11.0996	2.3192	14.2402	2.88978
16.4496	4.17233	13.4422	2.00317	5.43313	6.5714	7.91043	3.18383	11.1509	2.2915	14.2881	2.94163
16.5405	4.18652	13.4965	1.96491	5.44139	6.55049	7.96963	3.17712	11.2009	2.26171	14.3341	2.9964
