# Supplementary material for: Trajectory tracking and obstacle avoidance in dynamic environments using an improved artificial potential field method
Source: PLoS One. 2025 Jul 10;20(7):e0326879. doi: 10.1371/journal.pone.0326879 (PMC12244694; doi:10.1371/journal.pone.0326879)
Supplement: S5 Table — (XLSX) [file pone.0326879.s006.xlsx]

## Sheet: Sheet1
2.57569	8.83997	2.5685	1.93995	2.58981	8.82992	2.576	8.84028	2.57651	8.84066	2.57609	8.84053
2.5984	8.73959	2.58783	2.04055	2.60046	8.8001	2.58339	8.79084	2.58378	8.77086	2.59129	8.75036
2.62124	8.65032	2.61061	2.12984	2.60431	8.76969	2.59449	8.74841	2.60199	8.71068	2.62036	8.66013
2.64467	8.55863	2.63604	2.231	2.60568	8.73983	2.60846	8.6996	2.62171	8.65057	2.65005	8.58002
2.66779	8.46943	2.65893	2.32027	2.60794	8.70977	2.6185	8.65962	2.64521	8.58805	2.68302	8.49139
2.6931	8.3708	2.68168	2.40957	2.61044	8.69007	2.62925	8.61979	2.66818	8.52931	2.71452	8.43245
2.71668	8.27914	2.7072	2.51071	2.61691	8.65923	2.64603	8.56841	2.68584	8.48797	2.74228	8.38131
2.74038	8.1901	2.73005	2.59999	2.62587	8.62856	2.65909	8.53957	2.70545	8.4478	2.77561	8.32721
2.76488	8.09863	2.75607	2.70102	2.63774	8.59899	2.67746	8.49893	2.72619	8.40783	2.81058	8.27033
2.79143	8.00038	2.77953	2.79012	2.64712	8.57864	2.68981	8.46991	2.74939	8.36963	2.84267	8.21143
2.81601	7.90893	2.80295	2.87923	2.65516	8.56236	2.70347	8.44177	2.77582	8.32737	2.87459	8.15253
2.83998	7.82	2.82947	2.98014	2.66413	8.5418	2.72019	8.41011	2.79951	8.2897	2.9041	8.10253
2.86436	7.72847	2.85361	3.06903	2.67296	8.52127	2.73525	8.38666	2.82142	8.25077	2.94186	8.04115
2.89198	7.63056	2.88054	3.16985	2.68175	8.50076	2.75623	8.35739	2.84455	8.20707	2.97474	7.98686
2.91808	7.53945	2.90487	3.26141	2.69068	8.4803	2.77576	8.32733	2.86583	8.16775	3.0042	7.93661
2.94336	7.45097	2.93007	3.34998	2.69587	8.46817	2.79228	8.3014	2.88781	8.1287	3.03797	7.87878
2.9701	7.36003	2.95823	3.4505	2.70486	8.44766	2.81059	8.27033	2.91114	8.09071	3.07537	7.82381
3.00027	7.26008	2.98333	3.53906	2.71461	8.42727	2.82594	8.2432	2.93724	8.04829	3.10761	7.77825
3.02775	7.16932	3.01237	3.6393	2.72552	8.40738	2.84267	8.21143	2.96077	8.01047	3.14585	7.72368
3.05617	7.07877	3.03916	3.73025	2.7373	8.38832	2.85955	8.17976	2.98391	7.9723	3.179	7.66938
3.08508	6.98842	3.06581	3.82123	2.74439	8.37647	2.87459	8.15253	3.0042	7.93661	3.20972	7.61983
3.11723	6.8891	3.09615	3.92121	2.75643	8.35775	2.89234	8.12142	3.0267	7.89812	3.24697	7.55819
3.14763	6.79918	3.12449	4.01173	2.77308	8.33194	2.90651	8.09784	3.04989	7.85992	3.28135	7.5008
3.17874	6.70956	3.15594	4.11127	2.78506	8.31318	2.92541	8.06716	3.07537	7.82381	3.32318	7.43197
3.20979	6.61993	3.18478	4.20175	2.7946	8.29668	2.94422	8.03642	3.09941	7.78957	3.35704	7.37804
3.24234	6.53088	3.21525	4.29161	2.80384	8.28226	2.96077	8.01047	3.12582	7.75408	3.3909	7.33067
3.28016	6.43006	3.24888	4.39038	2.81505	8.2628	2.97938	7.97963	3.15289	7.71179	3.43388	7.2729
3.31472	6.33794	3.2797	4.48011	2.82594	8.2432	2.99535	7.95314	3.17417	7.67639	3.47217	7.22155
3.35055	6.25022	3.31648	4.58129	2.83838	8.21913	3.00887	7.92934	3.19794	7.63873	3.50598	7.17425
3.38794	6.15916	3.34945	4.6702	2.84897	8.19945	3.0267	7.89812	3.22145	7.60089	3.54436	7.12392
3.42447	6.07198	3.38285	4.75888	2.85513	8.18739	3.04255	7.87158	3.24697	7.55819	3.58781	7.07794
3.45176	6.01079	3.42308	4.85876	2.86583	8.16775	3.05758	7.84834	3.27452	7.51269	3.62476	7.03325
3.47949	5.94977	3.45965	4.95014	2.87666	8.14814	3.07836	7.81884	3.29984	7.4699	3.6594	6.97958
3.51061	5.88028	3.49722	5.04121	2.88781	8.1287	3.09426	7.79584	3.32561	7.42727	3.69575	6.93502
3.54335	5.81167	3.52772	5.111	2.89941	8.10964	3.11576	7.76691	3.34958	7.38973	3.73679	6.8873
3.57335	5.75168	3.55518	5.17222	2.90651	8.09784	3.13348	7.74232	3.37462	7.35333	3.7768	6.83747
3.60338	5.69169	3.59543	5.25742	2.92295	8.07182	3.14825	7.71891	3.40415	7.31307	3.81278	6.79216
3.63342	5.63174	3.6245	5.3178	2.93479	8.05297	3.1672	7.68826	3.42894	7.27921	3.85208	6.74163
3.66735	5.56852	3.6558	5.38214	2.94422	8.03642	3.18366	7.66227	3.45586	7.24444	3.89561	6.68643
3.70445	5.50248	3.68676	5.44169	2.95611	8.0176	3.20256	7.63158	3.48016	7.21011	3.93277	6.64242
3.73945	5.43969	3.72243	5.50867	2.96553	8.00338	3.21683	7.60805	3.50598	7.17425	3.97515	6.59547
3.7727	5.38165	3.75723	5.57155	2.97474	7.98686	3.23551	7.57731	3.53028	7.14022	4.01931	6.54933
3.81084	5.32053	3.79553	5.63672	2.98624	7.96779	3.25847	7.53909	3.55843	7.10848	4.05978	6.50977
3.84455	5.26657	3.82758	5.69146	2.99757	7.94858	3.27452	7.51269	3.58781	7.07794	4.10795	6.46744
3.88032	5.2102	3.8707	5.75955	3.00887	7.92934	3.29286	7.48172	3.61479	7.04609	4.15238	6.4331
3.91565	5.15693	3.90522	5.81325	3.01549	7.91742	3.31144	7.45088	3.63972	7.00982	4.20152	6.39157
3.95766	5.09833	3.94639	5.87251	3.0267	7.89812	3.33036	7.42022	3.66428	6.97311	4.24558	6.34457
3.99461	5.04616	3.98887	5.93085	3.03797	7.87878	3.34958	7.38973	3.69035	6.9403	4.28012	6.3001
4.03363	4.99272	4.03261	5.98792	3.04989	7.85992	3.36466	7.36632	3.71837	6.90855	4.31948	6.2496
4.07321	4.94266	4.07695	6.04256	3.0624	7.84168	3.38268	7.34197	3.74559	6.87641	4.35879	6.19906
4.11378	4.89312	4.11857	6.09128	3.07035	7.83025	3.40744	7.30811	3.77317	6.84251	4.39777	6.14829
4.15823	4.83855	4.16649	6.14335	3.08323	7.8123	3.42583	7.28433	3.80422	6.80331	4.43628	6.09726
4.1992	4.78932	4.21148	6.1885	3.09426	7.79584	3.44558	7.25665	3.82992	6.76994	4.47481	6.04583
4.24165	4.74145	4.25716	6.23304	3.10761	7.77825	3.46401	7.23296	3.85561	6.73657	4.51187	6.00157
4.28361	4.69321	4.30966	6.28039	3.12069	7.76049	3.48016	7.21011	3.88683	6.69744	4.55511	5.95506
4.33033	4.64028	4.35726	6.32299	3.12866	7.74908	3.50084	7.18059	3.9148	6.66397	4.59506	5.91506
4.37272	4.59248	4.41083	6.36897	3.14095	7.73061	3.51694	7.15778	3.94208	6.63188	4.64007	5.87007
4.41564	4.54488	4.46074	6.40907	3.15289	7.71179	3.5355	7.13453	3.97081	6.60076	4.68592	5.82574
4.45725	4.49749	4.51069	6.44912	3.16475	7.69294	3.55843	7.10848	3.99976	6.56977	4.72688	5.78676
4.50534	4.44479	4.5678	6.49302	3.17417	7.67639	3.5781	7.08818	4.0293	6.53929	4.77261	5.7427
4.54783	4.39796	4.62645	6.5352	3.18366	7.66227	3.60244	7.06212	4.05978	6.50977	4.81811	5.69807
4.59159	4.35148	4.6866	6.5753	3.19555	7.64343	3.61981	7.03986	4.09116	6.48137	4.85722	5.65753
4.63511	4.30484	4.74816	6.61304	3.20503	7.62692	3.63496	7.01676	4.12417	6.45533	4.89895	5.60912
4.68417	4.25407	4.81833	6.65303	3.21683	7.60805	3.65438	6.98626	4.15854	6.42811	4.94007	5.56006
4.7285	4.20853	4.88205	6.6859	3.23312	7.58188	3.67254	6.96199	4.19116	6.40128	4.97903	5.51904
4.77354	4.16367	4.94255	6.71432	3.24006	7.57003	3.69575	6.93502	4.22143	6.37135	5.0226	5.47221
4.82023	4.12026	5.02946	6.75138	3.25151	7.5509	3.71416	6.91372	4.24915	6.33931	5.05918	5.42928
4.87204	4.07215	5.11892	6.7833	3.26536	7.52724	3.73277	6.89238	4.27498	6.30606	5.10068	5.38053
4.91885	4.02867	5.21005	6.80981	3.27688	7.50814	3.75413	6.86531	4.30233	6.27181	5.14237	5.32187
4.9679	3.98754	5.30947	6.83269	3.29286	7.48172	3.77317	6.84251	4.32806	6.23849	5.18242	5.28252
5.01712	3.9466	5.40034	6.84758	3.29984	7.4699	3.79049	6.82039	4.35541	6.2042	5.22236	5.23151
5.07175	3.90229	5.50012	6.85848	3.31144	7.45088	3.81278	6.79216	4.38078	6.1706	5.25668	5.17784
5.12333	3.86459	5.58989	6.86384	3.32561	7.42727	3.82992	6.76994	4.41119	6.13091	5.29066	5.12032
5.17658	3.82529	5.67991	6.86402	3.3376	7.40849	3.85208	6.74163	4.43628	6.09726	5.31595	5.04116
5.23372	3.78572	5.78003	6.86048	3.34958	7.38973	3.87443	6.71353	4.46269	6.06206	5.3258	4.95968
5.29005	3.75009	5.87035	6.85325	3.35704	7.37804	3.89188	6.69153	4.48893	6.02912	5.32967	4.87001
5.35132	3.71213	5.97011	6.84072	3.36968	7.35977	3.9148	6.66397	4.52097	5.99084	5.30833	4.79092
5.40869	3.67767	6.05934	6.82623	3.38268	7.34197	3.93277	6.64242	4.54974	5.95974	5.27804	4.73082
5.46759	3.64547	6.14973	6.8087	3.39919	7.3194	3.956	6.61628	4.57968	5.92968	5.25595	4.64035
5.52748	3.61491	6.24907	6.78606	3.41238	7.30176	3.97515	6.59547	4.60971	5.8997	5.24843	4.55033
5.59187	3.58404	6.34079	6.76295	3.42064	7.29047	3.99553	6.57518	4.64007	5.87007	5.22985	4.47002
5.65745	3.55421	6.42935	6.73782	3.43388	7.2729	4.01931	6.54933	4.67071	5.84074	5.22552	4.38
5.73153	3.52379	6.5291	6.70725	3.44558	7.25665	4.03942	6.5294	4.70136	5.81142	5.22724	4.28993
5.81992	3.48978	6.61913	6.67741	3.45904	7.23928	4.05978	6.50977	4.73201	5.78208	5.22745	4.21
5.92139	3.45432	6.7207	6.64194	3.47217	7.22155	4.08595	6.48531	4.76247	5.75256	5.22745	4.12
6.01178	3.42594	6.80945	6.60857	3.48016	7.21011	4.10795	6.46744	4.79288	5.72294	5.22745	4.04
6.10008	3.40029	6.90132	6.57327	3.49292	7.19204	4.13614	6.44501	4.82324	5.6933	5.22998	3.95
6.18929	3.37716	7.00105	6.53255	3.50598	7.17425	4.15854	6.42811	4.8529	5.66263	5.25807	3.85902
6.29066	3.35298	7.07122	6.50283	3.51694	7.15778	4.18051	6.4106	4.88072	5.63062	5.2938	3.78152
6.38072	3.3335	7.14943	6.46869	3.53028	7.14022	4.20645	6.38643	4.90796	5.5983	5.33392	3.72482
6.46931	3.31636	7.21071	6.44156	3.5392	7.12932	4.22585	6.36618	4.93475	5.56553	5.38975	3.68954
6.56003	3.30018	7.28003	6.41007	3.55381	7.11364	4.24915	6.33931	4.96443	5.53433	5.44066	3.66111
6.66063	3.28403	7.34868	6.37728	3.56829	7.09834	4.2665	6.31724	4.99418	5.50403	5.49957	3.62914
6.75018	3.2713	7.44125	6.33251	3.58322	7.08307	4.28531	6.29416	5.0226	5.47221	5.55968	3.59935
6.83992	3.25933	7.52831	6.28682	3.59733	7.06759	4.30588	6.26679	5.04993	5.43994	5.6122	3.57488
6.92988	3.24896	7.58746	6.25522	3.60644	7.05705	4.32456	6.24355	5.0777	5.408	5.67805	3.54544
7.02985	3.23835	7.65054	6.22095	3.61981	7.03986	4.34162	6.22126	5.10908	5.36933	5.7487	3.51677
7.12	3.22995	7.72076	6.18134	3.63232	7.02151	4.36378	6.19292	5.1343	5.33301	5.84078	3.48216
7.21017	3.22237	7.77884	6.14799	3.64444	7.00282	4.38078	6.1706	5.16138	5.30149	5.93041	3.45127
7.29969	3.21575	7.85283	6.10476	3.65438	6.98626	4.40622	6.13711	5.19245	5.27222	6.00893	3.42646
7.39	3.20994	7.91737	6.0656	3.66428	6.97311	4.4247	6.11354	5.21765	5.23846	6.10008	3.40029
7.49025	3.20435	7.97906	6.02849	3.67622	6.95695	4.44117	6.09086	5.24431	5.1963	6.18929	3.37716
7.58	3.20009	8.04742	5.98586	3.69035	6.9403	4.46269	6.06206	5.27342	5.15208	6.26948	3.35771
7.66988	3.19674	8.10873	5.94795	3.70488	6.92434	4.48004	6.04003	5.29469	5.11205	6.35956	3.33798
7.76008	3.19387	8.17643	5.90444	3.71837	6.90855	4.50292	6.01242	5.3114	5.06034	6.45001	3.32006
7.86004	3.19199	8.23031	5.87048	3.72767	6.89796	4.52097	5.99084	5.32204	5.00025	6.52916	3.30521
7.95	3.19059	8.29785	5.82668	3.74183	6.88151	4.53991	5.96992	5.32731	4.93982	6.62007	3.29046
8.04	3.19044	8.35823	5.78733	3.75413	6.86531	4.56505	5.94505	5.32995	4.88	6.69975	3.27819
8.13	3.19037	8.41143	5.75215	3.76815	6.84853	4.58506	5.92506	5.3214	4.81953	6.78943	3.26584
8.22998	3.19141	8.4715	5.71227	3.78182	6.83144	4.60506	5.90508	5.29745	4.77138	6.87936	3.25454
8.31996	3.19269	8.52665	5.67501	3.79049	6.82039	4.62988	5.87988	5.27804	4.73082	6.95949	3.24551
8.40987	3.19461	8.57964	5.63947	3.80422	6.80331	4.65028	5.86029	5.25991	4.67002	7.04967	3.23649
8.50008	3.19714	8.6508	5.59118	3.81636	6.78716	4.67567	5.83548	5.25414	4.61017	7.13983	3.22812
8.6	3.20001	8.71038	5.55056	3.82992	6.76994	4.69617	5.816	5.24843	4.55033	7.22012	3.22168
8.68985	3.20358	8.76964	5.50948	3.84349	6.75272	4.71666	5.79651	5.23337	4.48926	7.30962	3.21494
8.78011	3.20735	8.82884	5.46834	3.85208	6.74163	4.74217	5.77223	5.2261	4.43016	7.39997	3.20939
8.86994	3.2113	8.88127	5.43182	3.86935	6.71948	4.76247	5.75256	5.22601	4.37001	7.47969	3.2047
8.97018	3.21661	8.94692	5.38564	3.8831	6.7025	4.78776	5.72772	5.2267	4.30991	7.57002	3.20045
9.05993	3.22134	8.99918	5.34883	3.89561	6.68643	4.80798	5.70793	5.22758	4.25001	7.64991	3.19753
9.1502	3.22679	9.06286	5.30402	3.90962	6.66969	4.8282	5.68818	5.22745	4.19	7.73984	3.19404
9.23985	3.23237	9.12154	5.26216	3.91858	6.65882	4.8529	5.66263	5.22745	4.13	7.83005	3.19249
9.34007	3.23889	9.17389	5.22541	3.93277	6.64242	4.87156	5.64134	5.22745	4.07	7.91002	3.19108
9.42958	3.24553	9.23859	5.17805	3.94645	6.62675	4.88986	5.61988	5.22746	4.01	8	3.19048
9.51987	3.25189	9.29689	5.1357	3.96118	6.6111	4.91303	5.59251	5.22998	3.95	8.09	3.19039
9.61011	3.25864	9.34891	5.0985	3.97515	6.59547	4.93094	5.57079	5.24392	3.89141	8.16999	3.19059
9.70034	3.26592	9.41199	5.05271	3.98471	6.58506	4.95475	5.54448	5.26883	3.83937	8.25997	3.19185
9.79966	3.27413	9.46388	5.01531	3.99976	6.56977	4.97431	5.52428	5.29177	3.79075	8.34995	3.19316
9.88985	3.28171	9.52176	4.97239	4.01476	6.5546	4.99418	5.50403	5.31131	3.75084	8.42985	3.19525
9.98002	3.28978	9.57984	4.92979	4.0293	6.53929	5.0175	5.47785	5.3398	3.71973	8.52005	3.19771
10.0702	3.29785	9.63129	4.89173	4.04473	6.52489	5.03557	5.45625	5.37777	3.69609	8.60001	3.19942
10.1703	3.30716	9.68897	4.84861	4.05494	6.51512	5.05918	5.42928	5.41704	3.67456	8.68998	3.20107
10.2604	3.31581	9.74042	4.81056	4.07006	6.50006	5.0777	5.408	5.45251	3.65438	8.77994	3.20301
10.3495	3.32461	9.80311	4.76417	4.08595	6.48531	5.09562	5.38647	5.49161	3.63315	8.85992	3.20486
10.4396	3.3335	9.86702	4.716	4.10201	6.47248	5.12179	5.3512	5.53157	3.61317	8.95009	3.20647
10.5396	3.34388	9.91848	4.67796	4.11903	6.45877	5.13741	5.3281	5.57169	3.59351	9.03978	3.20608
10.6297	3.35317	9.97595	4.63455	4.13011	6.45014	5.15615	5.30609	5.6122	3.57488	9.11883	3.19478
10.7197	3.36272	10.0275	4.59666	4.14736	6.43657	5.18242	5.28252	5.65745	3.55421	9.20978	3.17838
10.8097	3.37259	10.0837	4.55493	4.16362	6.42464	5.20162	5.26128	5.69875	3.53694	9.29065	3.16304
10.9096	3.38359	10.1357	4.51431	4.18051	6.4106	5.22236	5.23151	5.76077	3.51195	9.38062	3.14245
10.9996	3.39368	10.1919	4.47256	4.19637	6.39615	5.23704	5.2081	5.81992	3.48978	9.46981	3.11928
11.0895	3.40408	10.2605	4.42065	4.20645	6.38643	5.25402	5.18262	5.87942	3.46835	9.54958	3.0984
11.1795	3.41448	10.3115	4.382	4.22143	6.37135	5.27578	5.14749	5.93951	3.44846	9.64099	3.07317
11.2805	3.42614	10.3689	4.33849	4.23501	6.35569	5.29066	5.12032	5.9998	3.42935	9.73108	3.04301
11.3704	3.43702	10.4199	4.29986	4.24915	6.33931	5.30604	5.08185	6.06044	3.41156	9.79813	3.01564
11.4603	3.44781	10.471	4.26131	4.26286	6.32226	5.31595	5.04116	6.11866	3.39506	9.85978	2.98947
11.5502	3.4587	10.5331	4.21398	4.27148	6.31116	5.32204	5.00025	6.17989	3.37957	9.9493	2.96439
11.6499	3.47116	10.5841	4.1753	4.28531	6.29416	5.32659	4.94976	6.23872	3.3647	10.0285	2.94586
11.7397	3.48236	10.6409	4.13119	4.29733	6.27792	5.32918	4.90995	6.30018	3.35084	10.1201	2.91034
11.8295	3.49366	10.6979	4.08728	4.31089	6.26069	5.32967	4.87001	6.35956	3.33798	10.1993	2.87817
11.9193	3.50535	10.7488	4.04837	4.32456	6.24355	5.3214	4.81953	6.4192	3.32581	10.2905	2.84114
12.0104	3.51698	10.8055	4.00408	4.33305	6.23238	5.30833	4.79092	6.47893	3.31437	10.3603	2.8106
12.11	3.52986	10.8565	3.96541	4.34508	6.21616	5.28721	4.75133	6.5503	3.30181	10.421	2.7821
12.1998	3.54177	10.9124	3.92314	4.35879	6.19906	5.27416	4.72227	6.61033	3.29208	10.4897	2.74933
12.2895	3.55392	10.9632	3.88416	4.37229	6.18176	5.2618	4.67962	6.67037	3.28246	10.5496	2.71914
12.3805	3.56612	11.02	3.84002	4.38929	6.15946	5.25512	4.6303	6.73055	3.27403	10.6019	2.69424
12.4801	3.57961	11.0768	3.79588	4.39777	6.14829	5.25372	4.58978	6.78943	3.26584	10.681	2.66261
12.5698	3.59175	11.1276	3.75686	4.41119	6.13091	5.24636	4.54086	6.84978	3.25814	10.7699	2.62977
12.6595	3.60389	11.1833	3.71431	4.4247	6.11354	5.23611	4.50096	6.91014	3.25122	10.8499	2.60951
12.7505	3.61612	11.2401	3.67015	4.43628	6.09726	5.22857	4.46017	6.96935	3.24426	10.9398	2.59754
12.85	3.63014	11.2909	3.63111	4.4494	6.07956	5.2256	4.41005	7.02985	3.23835	11.0187	2.58538
12.9396	3.64281	11.3477	3.58699	4.45771	6.06828	5.22601	4.37001	7.09025	3.23268	11.1092	2.56522
13.0292	3.65572	11.3983	3.54787	4.47125	6.05099	5.22613	4.32989	7.14976	3.22727	11.2007	2.54365
13.1202	3.66835	11.4542	3.50548	4.48528	6.03432	5.22746	4.27995	7.21017	3.22237	11.28	2.53815
13.2197	3.68241	11.5108	3.46107	4.49785	6.01823	5.22753	4.24001	7.26986	3.21802	11.3701	2.53052
13.3092	3.69527	11.5614	3.42184	4.51187	6.00157	5.22745	4.19	7.33025	3.21361	11.46	2.51005
13.4003	3.70802	11.6182	3.37773	4.52097	5.99084	5.22745	4.15	7.39	3.20994	11.5402	2.49099
13.4898	3.72118	11.6741	3.3353	4.53446	5.97485	5.22745	4.11	7.44981	3.20657	11.6301	2.47023
13.5891	3.73597	11.7307	3.29093	4.54974	5.95974	5.22745	4.06	7.51017	3.20315	11.7204	2.4536
13.6801	3.74903	11.7875	3.24673	4.56505	5.94505	5.22745	4.02	7.57002	3.20045	11.8	2.45159
13.7697	3.76222	11.8382	3.20764	4.57968	5.92968	5.22827	3.9699	7.62994	3.19823	11.8896	2.44655
13.8592	3.7755	11.894	3.16523	4.58969	5.91969	5.23306	3.9306	7.68985	3.19593	11.9699	2.43893
13.96	3.79006	11.9507	3.12091	4.60506	5.90508	5.24392	3.89141	7.75009	3.19411	12.0602	2.43264
14.0495	3.8033	12.0013	3.08173	4.61976	5.88976	5.26408	3.84678	7.81005	3.19287	12.1497	2.42481
14.1405	3.81696	12.0582	3.03772	4.63531	5.87552	5.27953	3.81974	7.87003	3.1918	12.23	2.42343
14.2299	3.83044	12.1142	2.99544	4.65028	5.86029	5.29384	3.7917	7.93001	3.19078	12.3199	2.42473
14.3194	3.84396	12.1709	2.95116	4.66049	5.85052	5.31218	3.75131	7.99	3.19049	12.41	2.42598
14.4201	3.85906	12.2278	2.90714	4.67567	5.83548	5.32896	3.72891	8.06	3.19042	12.49	2.42598
14.5096	3.87253	12.2786	2.86821	4.69114	5.82119	5.35847	3.70748	8.12	3.19037	12.58	2.42598
14.6006	3.88617	12.3406	2.8208	4.70642	5.80626	5.38217	3.69383	8.17999	3.1907	12.67	2.42598
14.69	3.89977	12.3914	2.7818	4.7218	5.79188	5.40948	3.67903	8.23998	3.19156	12.75	2.42598
14.7892	3.91513	12.4485	2.73807	4.73201	5.78208	5.44066	3.66111	8.29997	3.19239	12.84	2.42598
14.8802	3.92891	12.4994	2.69924	4.7472	5.76713	5.4676	3.64556	8.35994	3.19334	12.9202	2.42636
14.9696	3.94265	12.5565	2.65535	4.76247	5.75256	5.49957	3.62914	8.41986	3.19493	13.0104	2.43787
15.0605	3.95658	12.6126	2.61337	4.77766	5.73759	5.52748	3.61491	8.4801	3.19653	13.1004	2.45824
15.1597	3.97186	12.6638	2.575	4.79288	5.72294	5.55162	3.60328	8.54003	3.19814	13.1807	2.47685
15.2491	3.98579	12.721	2.5313	4.80299	5.71305	5.58795	3.58561	8.60001	3.19942	13.2705	2.49758
15.3401	3.99954	12.772	2.4927	4.81811	5.69807	5.6122	3.57488	8.65999	3.20051	13.3605	2.51768
15.4295	4.01345	12.8234	2.45451	4.83333	5.68331	5.64082	3.56185	8.71997	3.20167	13.4388	2.53563
15.5301	4.02905	12.8809	2.41117	4.84781	5.66796	5.67805	3.54544	8.77994	3.20301	13.5292	2.55402
15.6195	4.04296	12.9321	2.37281	4.86234	5.65205	5.71082	3.53203	8.83992	3.20448	13.6195	2.57242
15.7105	4.05707	12.9899	2.32985	4.87156	5.64134	5.76077	3.51195	8.90003	3.20523	13.6991	2.58554
15.7999	4.07097	13.0414	2.29187	4.88454	5.62533	5.79901	3.49731	8.9601	3.20142	13.7904	2.60776
15.9005	4.08657	13.093	2.25402	4.89895	5.60912	5.84078	3.48216	9.02	3.20019	13.8681	2.62573
15.9899	4.1005	13.1574	2.20645	4.91303	5.59251	5.88829	3.46503	9.07995	3.19889	13.9592	2.66183
16.0793	4.11457	13.2092	2.16892	4.92581	5.57652	5.93041	3.45127	9.14054	3.19303	14.0293	2.69151
16.1702	4.12864	13.2725	2.12342	4.93475	5.56553	5.97867	3.43581	9.20001	3.18006	14.0909	2.71756
16.2693	4.14424	13.326	2.08443	4.94949	5.54953	6.02087	3.42296	9.26	3.16999	14.1808	2.74661
16.3603	4.15835	13.3784	2.04777	4.96444	5.53432	6.06044	3.41156	9.31937	3.15731	14.2688	2.77295
16.4496	4.17233	13.4422	2.00317	4.97921	5.5192	6.10938	3.39778	9.38062	3.14245	14.3297	2.80057
16.5405	4.18652	13.4965	1.96491	4.99332	5.50243	6.14924	3.38709	9.43931	3.12735	14.388	2.83345
