# Supplementary material for: Trajectory tracking and obstacle avoidance in dynamic environments using an improved artificial potential field method
Source: PLoS One. 2025 Jul 10;20(7):e0326879. doi: 10.1371/journal.pone.0326879 (PMC12244694; doi:10.1371/journal.pone.0326879)
Supplement: S6 Table — (XLSX) [file pone.0326879.s007.xlsx]

## Sheet: Sheet1
2.57569	8.83997	2.57894	8.85008	2.57572	8.82881	2.57345	8.83305
2.5984	8.73959	2.58016	8.75002	2.60621	8.70929	2.60433	8.73906
2.62124	8.65032	2.60656	8.64885	2.63274	8.59096	2.6258	8.63878
2.64467	8.55863	2.64496	8.54818	2.66947	8.46986	2.66035	8.55015
2.66779	8.46943	2.66512	8.44949	2.69468	8.34889	2.69068	8.4803
2.6931	8.3708	2.68437	8.34857	2.72862	8.23966	2.72551	8.40738
2.71668	8.27914	2.70417	8.2506	2.76146	8.12046	2.76844	8.33902
2.74038	8.1901	2.73228	8.1508	2.78991	7.99998	2.8062	8.27779
2.76488	8.09863	2.75913	8.04982	2.81556	7.879	2.84456	8.20708
2.79143	8.00038	2.77835	7.94969	2.84596	7.75884	2.88562	8.13329
2.81601	7.90893	2.80008	7.85002	2.87877	7.64963	2.92541	8.06716
2.83998	7.82	2.83	7.75	2.91656	7.52886	2.96553	8.00338
2.86436	7.72847	2.86439	7.64821	2.95037	7.41008	3.00206	7.94121
2.89198	7.63056	2.88899	7.54977	2.98549	7.28836	3.04255	7.87158
2.91808	7.53945	2.92118	7.46067	3.01957	7.1799	3.08323	7.8123
2.94336	7.45097	2.95987	7.39992	3.05211	7.06073	3.12582	7.75408
2.9701	7.36003	2.99337	7.3315	3.08243	6.94058	3.16475	7.69294
3.00027	7.26008	3.02603	7.23931	3.12298	6.82124	3.20256	7.63158
3.02775	7.16932	3.04755	7.13904	3.15951	6.73975	3.24697	7.55819
3.05617	7.07877	3.07906	7.05973	3.20153	6.67113	3.29286	7.48172
3.08508	6.98842	3.10862	6.95939	3.26049	6.6109	3.33508	7.41319
3.11723	6.8891	3.14632	6.88794	3.38094	6.60491	3.37462	7.35333
3.14763	6.79918	3.18523	6.82282	3.46538	6.64568	3.42583	7.28433
3.17874	6.70956	3.20204	6.72993	3.52613	6.70374	3.46727	7.22801
3.20979	6.61993	3.20144	6.63017	3.57521	6.76344	3.50888	7.1692
3.24234	6.53088	3.23602	6.55577	3.63235	6.82707	3.55381	7.11364
3.28016	6.43006	3.28817	6.50832	3.70008	6.87992	3.60644	7.05705
3.31472	6.33794	3.3501	6.46035	3.74606	6.95176	3.64703	6.9981
3.35055	6.25022	3.44937	6.46331	3.78236	7.02869	3.69035	6.9403
3.38794	6.15916	3.55072	6.48693	3.82718	7.10206	3.73679	6.8873
3.42447	6.07198	3.65007	6.50968	3.89133	7.15774	3.78539	6.82636
3.45176	6.01079	3.74981	6.53084	3.96976	7.20046	3.82992	6.76994
3.47949	5.94977	3.84969	6.55205	4.05984	7.24039	3.87807	6.70845
3.51061	5.88028	3.94983	6.56184	4.1704	7.27839	3.92365	6.65309
3.54335	5.81167	4.04985	6.57273	4.29023	7.29563	3.97081	6.60076
3.57335	5.75168	4.13111	6.55138	4.41001	7.29961	4.02457	6.54457
3.60338	5.69169	4.18266	6.50326	4.53035	7.29112	4.07514	6.49465
3.63342	5.63174	4.25785	6.46544	4.61174	7.25372	4.13011	6.45014
3.66735	5.56852	4.30739	6.41854	4.688	7.21647	4.18599	6.40544
3.70445	5.50248	4.33984	6.32992	4.76239	7.17396	4.24025	6.35021
3.73945	5.43969	4.40144	6.28365	4.83127	7.12142	4.28531	6.29416
3.7727	5.38165	4.50155	6.2547	4.89613	7.0654	4.32806	6.23849
3.81084	5.32053	4.57647	6.21529	4.95482	7.01429	4.37229	6.18176
3.84455	5.26657	4.61964	6.15985	5.02046	6.96065	4.4247	6.11354
3.88032	5.2102	4.63841	6.05995	5.09105	6.91151	4.46622	6.05705
3.91565	5.15693	4.63937	5.96	5.16066	6.86086	4.51187	6.00157
3.95766	5.09833	4.6469	5.859	5.22889	6.80855	4.55968	5.94969
3.99461	5.04616	4.67936	5.77985	5.28856	6.75854	4.61421	5.89415
4.03363	4.99272	4.68304	5.67987	5.3455	6.69439	4.66542	5.84521
4.07321	4.94266	4.68184	5.58	5.39763	6.6282	4.71666	5.79651
4.11378	4.89312	4.68184	5.48	5.44118	6.55038	4.7675	5.74741
4.15823	4.83855	4.68184	5.38	5.46296	6.43052	4.81811	5.69807
4.1992	4.78932	4.68184	5.28	5.48032	6.32004	4.87156	5.64134
4.24165	4.74145	4.68184	5.18	5.48667	6.2	4.9169	5.58743
4.28361	4.69321	4.68208	5.08005	5.48484	6.07994	4.96443	5.53433
4.33033	4.64028	4.69248	4.98028	5.46999	5.96	5.01336	5.48294
4.37272	4.59248	4.6993	4.87992	5.44818	5.85035	5.06436	5.42381
4.41564	4.54488	4.72157	4.7804	5.42452	5.72912	5.11398	5.3628
4.45725	4.49749	4.74022	4.68002	5.40271	5.60963	5.15615	5.30609
4.50534	4.44479	4.75693	4.57926	5.38786	5.49026	5.20498	5.25626
4.54783	4.39796	4.78066	4.48016	5.37269	5.36968	5.24922	5.18949
4.59159	4.35148	4.80494	4.37876	5.35278	5.25922	5.29066	5.12032
4.63511	4.30484	4.83424	4.27815	5.31283	5.15853	5.3178	5.02961
4.68417	4.25407	4.86656	4.18855	5.26968	5.07011	5.32797	4.92987
4.7285	4.20853	4.90002	4.11001	5.25348	4.95	5.3214	4.81953
4.77354	4.16367	4.93772	4.02818	5.25659	4.82997	5.28578	4.74729
4.82023	4.12026	4.97689	3.96817	5.2601	4.72001	5.25704	4.65034
4.87204	4.07215	5.02634	3.90593	5.28625	4.5988	5.24843	4.55033
4.91885	4.02867	5.08244	3.86327	5.32715	4.47906	5.22748	4.45023
4.9679	3.98754	5.14166	3.82262	5.36487	4.36778	5.22588	4.33991
5.01712	3.9466	5.20293	3.78474	5.39877	4.28947	5.22753	4.24001
5.07175	3.90229	5.2639	3.74542	5.43755	4.19886	5.22745	4.14
5.12333	3.86459	5.32949	3.69918	5.47572	4.11802	5.22745	4.04
5.17658	3.82529	5.39108	3.6618	5.51404	4.03169	5.23306	3.9306
5.23372	3.78572	5.46062	3.62118	5.55442	3.9528	5.27249	3.8312
5.29005	3.75009	5.54098	3.58203	5.59648	3.88778	5.30783	3.74848
5.35132	3.71213	5.61779	3.54534	5.64884	3.81897	5.363	3.70506
5.40869	3.67767	5.68252	3.5154	5.70496	3.75446	5.43348	3.6658
5.46759	3.64547	5.76789	3.47525	5.76602	3.69549	5.49957	3.62914
5.52748	3.61491	5.85991	3.43977	5.83226	3.64304	5.56767	3.59518
5.59187	3.58404	5.95863	3.40515	5.89235	3.59261	5.63262	3.56589
5.65745	3.55421	6.05974	3.38828	5.95934	3.53904	5.71945	3.52865
5.73153	3.52379	6.16035	3.36125	6.02754	3.48739	5.81992	3.48978
5.81992	3.48978	6.25946	3.33756	6.08837	3.428	5.91839	3.45503
5.92139	3.45432	6.35971	3.31818	6.15829	3.38612	6.02087	3.42296
6.01178	3.42594	6.45979	3.29898	6.27131	3.34586	6.11866	3.39506
6.10008	3.40029	6.55968	3.27845	6.39003	3.33729	6.22931	3.3672
6.18929	3.37716	6.65958	3.25793	6.51003	3.33817	6.32878	3.34443
6.29066	3.35298	6.75978	3.24489	6.63087	3.32303	6.43071	3.32377
6.38072	3.3335	6.85992	3.24578	6.71873	3.28704	6.52916	3.30521
6.46931	3.31636	6.96005	3.24707	6.82929	3.25685	6.63957	3.28731
6.56003	3.30018	7.05968	3.24415	6.95004	3.23028	6.74036	3.27261
6.66063	3.28403	7.1598	3.23761	7.06968	3.21781	6.83992	3.25933
6.75018	3.2713	7.26	3.23478	7.19	3.2089	6.93975	3.24782
6.83992	3.25933	7.36	3.23478	7.3	3.20939	7.04967	3.23649
6.92988	3.24896	7.46032	3.23386	7.42	3.20905	7.14976	3.22727
7.02985	3.23835	7.5591	3.20705	7.54	3.20986	7.24996	3.2195
7.12	3.22995	7.66013	3.19629	7.66	3.20955	7.35014	3.21222
7.21017	3.22237	7.76	3.19945	7.76977	3.19845	7.45977	3.20596
7.29969	3.21575	7.86	3.19935	7.89065	3.186	7.56003	3.20083
7.39	3.20994	7.95	3.19935	8.01021	3.17176	7.65989	3.19714
7.49025	3.20435	8.05	3.19935	8.13	3.1667	7.76008	3.19387
7.58	3.20009	8.15	3.19935	8.25	3.1667	7.86004	3.19199
7.66988	3.19674	8.25	3.19935	8.36	3.1667	7.97	3.19052
7.76008	3.19387	8.35	3.19935	8.48	3.1667	8.07	3.19041
7.86004	3.19199	8.45	3.19935	8.6	3.1667	8.16999	3.19059
7.95	3.19059	8.55	3.19935	8.72	3.1667	8.26997	3.192
8.04	3.19044	8.65	3.19935	8.83005	3.16958	8.37992	3.19377
8.13	3.19037	8.75	3.19935	8.94983	3.19119	8.4801	3.19653
8.22998	3.19141	8.85	3.19935	9.07076	3.20406	8.58002	3.199
8.31996	3.19269	8.95	3.19935	9.19	3.21011	8.67998	3.20087
8.40987	3.19461	9.05	3.19935	9.31	3.2106	8.78993	3.20325
8.50008	3.19714	9.15	3.19935	9.42	3.21001	8.88992	3.20537
8.6	3.20001	9.24999	3.19926	9.53999	3.20933	8.98988	3.20656
8.68985	3.20358	9.35054	3.18155	9.66009	3.20111	9.09022	3.20207
8.78011	3.20735	9.4477	3.14421	9.78202	3.17529	9.20013	3.18083
8.86994	3.2113	9.53881	3.10712	9.86201	3.13303	9.30009	3.16041
8.97018	3.21661	9.62982	3.06956	9.92876	3.08814	9.39939	3.13762
9.05993	3.22134	9.70765	3.03485	9.9999	3.03986	9.50034	3.11129
9.1502	3.22679	9.7779	3.00466	10.0658	2.98561	9.59874	3.0853
9.23985	3.23237	9.88079	2.97367	10.125	2.92488	9.71011	3.05031
9.34007	3.23889	9.98001	2.96007	10.1868	2.87453	9.79813	3.01564
9.42958	3.24553	10.08	2.9497	10.2572	2.82646	9.86829	2.98581
9.51987	3.25189	10.1803	2.93141	10.3269	2.77566	9.97028	2.9617
9.61011	3.25864	10.2802	2.911	10.3977	2.72668	10.0787	2.92669
9.70034	3.26592	10.3798	2.88933	10.4688	2.67839	10.1786	2.88657
9.79966	3.27413	10.4806	2.86208	10.5323	2.63332	10.2784	2.84598
9.88985	3.28171	10.5788	2.82773	10.6067	2.58465	10.3603	2.8106
9.98002	3.28978	10.6396	2.78948	10.6796	2.53941	10.4493	2.76857
10.0702	3.29785	10.6997	2.74956	10.7526	2.49413	10.5176	2.73526
10.1703	3.30716	10.7684	2.70717	10.8292	2.44863	10.5817	2.70353
10.2604	3.31581	10.8507	2.67244	10.8987	2.40789	10.6601	2.67031
10.3495	3.32461	10.95	2.65943	10.9892	2.36774	10.7699	2.62977
10.4396	3.3335	11.05	2.65935	11.0795	2.32893	10.8695	2.60632
10.5396	3.34388	11.15	2.65935	11.1582	2.28712	10.9694	2.59458
10.6297	3.35317	11.25	2.65935	11.2287	2.24743	11.0704	2.57216
10.7197	3.36272	11.3508	2.65363	11.3099	2.20984	11.1702	2.55082
10.8097	3.37259	11.4395	2.61892	11.3895	2.16909	11.28	2.53815
10.9096	3.38359	11.5087	2.58694	11.4674	2.12506	11.3797	2.52868
10.9996	3.39368	11.6006	2.5518	11.5519	2.08526	11.4789	2.50545
11.0895	3.40408	11.7009	2.52323	11.6607	2.05248	11.5804	2.48166
11.1795	3.41448	11.7998	2.49899	11.7794	2.01806	11.6896	2.45772
11.2805	3.42614	11.8999	2.4797	11.901	1.97262	11.79	2.45148
11.3704	3.43702	11.9997	2.46535	12.0089	1.92787	11.8896	2.44655
11.4603	3.44781	12.1003	2.46801	12.0897	1.88924	11.9898	2.43746
11.5502	3.4587	12.2	2.48989	12.1608	1.85147	12.0999	2.42923
11.6499	3.47116	12.2999	2.52015	12.2603	1.81268	12.2	2.42331
11.7397	3.48236	12.3783	2.55392	12.38	1.81075	12.2999	2.42434
11.8295	3.49366	12.4695	2.59131	12.5	1.81145	12.4	2.42598
11.9193	3.50535	12.5694	2.6314	12.6098	1.81294	12.51	2.42598
12.0104	3.51698	12.638	2.66351	12.7308	1.83681	12.61	2.42598
12.11	3.52986	12.6986	2.70223	12.85	1.87012	12.71	2.42598
12.1998	3.54177	12.7678	2.74383	12.9701	1.90946	12.81	2.42598
12.2895	3.55392	12.8376	2.78417	13.0901	1.91783	12.9101	2.42595
12.3805	3.56612	12.8997	2.82043	13.2006	1.92619	13.02	2.43992
12.4801	3.57961	12.9612	2.85804	13.3194	1.96201	13.1194	2.46253
12.5698	3.59175	13.0223	2.89668	13.4405	1.99857	13.2186	2.486
12.6595	3.60389	13.077	2.94294	13.5388	2.04206	13.3203	2.50867
12.7505	3.61612	13.1273	2.99308	13.6082	2.0923	13.4293	2.53314
12.85	3.63014	13.1785	3.04145	13.6706	2.13914	13.5292	2.55402
12.9396	3.64281	13.2267	3.09301	13.7324	2.19819	13.6291	2.57459
13.0292	3.65572	13.2747	3.14478	13.7846	2.26616	13.7295	2.5918
13.1202	3.66835	13.3203	3.19977	13.838	2.33161	13.8406	2.6175
13.2197	3.68241	13.3677	3.26176	13.8921	2.3878	13.9386	2.65341
13.3092	3.69527	13.4112	3.31908	13.9459	2.45676	14.021	2.68777
13.4003	3.70802	13.4556	3.37569	13.9874	2.53154	14.0996	2.72098
13.4898	3.72118	13.496	3.4327	14.0336	2.60777	14.209	2.75371
13.5891	3.73597	13.5385	3.50089	14.0804	2.67974	14.3014	2.78686
13.6801	3.74903	13.5799	3.57008	14.1251	2.74633	14.3687	2.82227
13.7697	3.76222	13.6184	3.63127	14.1756	2.81342	14.4297	2.86047
13.8592	3.7755	13.6686	3.68174	14.2304	2.87962	14.4863	2.90464
13.96	3.79006	13.7323	3.72656	14.2881	2.94163	14.5479	2.95276
14.0495	3.8033	13.8293	3.76433	14.3435	3.00678	14.6011	2.99887
14.1405	3.81696	13.9299	3.78055	14.4004	3.0595	14.6475	3.05202
14.2299	3.83044	14.0304	3.79826	14.4651	3.11551	14.6911	3.10925
14.3194	3.84396	14.1297	3.82151	14.5286	3.17162	14.7409	3.19966
14.4201	3.85906	14.2303	3.83643	14.5921	3.22765	14.7529	3.30005
14.5096	3.87253	14.3301	3.84949	14.651	3.27886	14.7518	3.4
14.6006	3.88617	14.4299	3.86275	14.7165	3.33414	14.7559	3.49917
14.69	3.89977	14.5299	3.86157	14.781	3.38881	14.7811	3.60965
14.7892	3.91513	14.6302	3.86805	14.8466	3.44408	14.8157	3.70765
14.8802	3.92891	14.7303	3.8774	14.9117	3.49784	14.8543	3.77416
14.9696	3.94265	14.8302	3.88771	14.9703	3.54973	14.895	3.83668
15.0605	3.95658	14.9297	3.90149	15.0296	3.61036	14.9464	3.894
15.1597	3.97186	15.0307	3.92741	15.0852	3.67536	15.0028	3.93525
15.2491	3.98579	15.1285	3.95515	15.1449	3.73511	15.1	3.96027
15.3401	3.99954	15.2298	3.98106	15.1993	3.80049	15.2003	3.97802
15.4295	4.01345	15.3303	3.99643	15.2462	3.8634	15.2995	3.9933
15.5301	4.02905	15.4297	4.00452	15.3035	3.92668	15.4099	4.01039
15.6195	4.04296	15.5298	4.01222	15.3704	3.97914	15.5106	4.02597
15.7105	4.05707	15.6298	4.0214	15.4896	4.01171	15.6098	4.04146
15.7999	4.07097	15.7302	4.03889	15.6006	4.03585	15.7105	4.05707
15.9005	4.08657	15.8304	4.058	15.7209	4.05405	15.8194	4.07405
15.9899	4.1005	15.9293	4.07484	15.8397	4.07225	15.9201	4.08962
16.0793	4.11457	16.0297	4.09149	15.9601	4.08415	16.0192	4.10523
16.1702	4.12864	16.1297	4.12125	16.0797	4.08314	16.1199	4.12081
16.2693	4.14424	16.2297	4.14178	16.1892	4.10285	16.2303	4.13802
16.3603	4.15835	16.3297	4.15344	16.3097	4.1414	16.3294	4.15359
16.4496	4.17233	16.4299	4.16066	16.4301	4.15874	16.4301	4.16928
16.5405	4.18652	16.5299	4.17083	16.5503	4.16699	16.5292	4.18492
