# Supplementary material for: Trajectory tracking and obstacle avoidance in dynamic environments using an improved artificial potential field method
Source: PLoS One. 2025 Jul 10;20(7):e0326879. doi: 10.1371/journal.pone.0326879 (PMC12244694; doi:10.1371/journal.pone.0326879)
Supplement: S7 Table — (XLSX) [file pone.0326879.s008.xlsx]

## Sheet: Sheet1
2.06	3.63	2.03986	3.63878	2.03986	3.63878	2.03986	3.63878	2.03986	3.63878	2.03986	3.63878	2.03986	3.63878
2.14	3.63	2.12945	3.64294	2.12945	3.64294	2.11981	3.64118	2.15058	3.64746	2.09014	3.63794	2.14103	3.64511
2.21	3.63	2.22115	3.66464	2.20945	3.66231	2.20001	3.65996	2.24998	3.67013	2.12945	3.64294	2.23061	3.66683
2.29	3.63	2.3102	3.67648	2.29046	3.67485	2.27956	3.67406	2.35004	3.67802	2.16949	3.652	2.33009	3.67744
2.36	3.63	2.40002	3.67923	2.38003	3.67873	2.36004	3.67824	2.45	3.67985	2.22115	3.66464	2.42001	3.67944
2.44	3.63	2.49	3.68013	2.46	3.67997	2.44	3.67972	2.54964	3.67666	2.2598	3.67146	2.51996	3.6793
2.51	3.63	2.58042	3.67266	2.53978	3.6777	2.51996	3.6793	2.66128	3.65553	2.30031	3.67577	2.60944	3.66735
2.59	3.63	2.67066	3.65301	2.6306	3.66256	2.59987	3.66935	2.75945	3.63676	2.34006	3.67777	2.71098	3.64553
2.66	3.63	2.74974	3.63852	2.71098	3.64553	2.67066	3.65301	2.86132	3.61524	2.39003	3.679	2.79982	3.62914
2.74	3.63	2.84003	3.62012	2.79023	3.63114	2.74974	3.63852	2.9604	3.59236	2.43001	3.67958	2.88941	3.60769
2.81	3.63	2.92964	3.59831	2.87066	3.61257	2.83054	3.62234	3.0601	3.58119	2.47	3.68006	2.9898	3.58832
2.88	3.63	3.02051	3.58525	2.9604	3.59236	2.91057	3.60246	3.16	3.57935	2.51996	3.6793	3.08	3.58003
2.96	3.63	3.11	3.5794	3.0403	3.58309	2.9898	3.58832	3.27	3.57935	2.56069	3.67575	3.18	3.57935
3.03	3.63	3.2	3.57935	3.12	3.57936	3.07004	3.58058	3.37001	3.57964	2.59987	3.66935	3.27	3.57935
3.11	3.63	3.29	3.57935	3.21	3.57935	3.15	3.57935	3.47025	3.58787	2.64006	3.66026	3.37001	3.57964
3.18	3.63	3.37001	3.57964	3.29	3.57935	3.22	3.57935	3.57	3.59432	2.68986	3.64925	3.46038	3.58667
3.26	3.63	3.46038	3.58667	3.37001	3.57964	3.3	3.57935	3.67	3.59317	2.73031	3.64172	3.54988	3.59402
3.33	3.63	3.54988	3.59402	3.46038	3.58667	3.38	3.57991	3.77	3.59317	2.77088	3.63501	3.65001	3.5932
3.41	3.63	3.64002	3.59326	3.53984	3.59364	3.46038	3.58667	3.87995	3.59406	2.82103	3.62459	3.74	3.59317
3.48	3.63	3.73	3.59317	3.62006	3.59353	3.53984	3.59364	3.98016	3.59445	2.86132	3.61524	3.83995	3.59355
3.55	3.63	3.81997	3.5933	3.7	3.59317	3.62006	3.59353	4.0796	3.60375	2.9012	3.60495	3.93001	3.594
3.63	3.63	3.90997	3.59439	3.79	3.59317	3.7	3.59317	4.18032	3.61871	2.93926	3.59631	4.03016	3.59848
3.7	3.63	3.99025	3.5949	3.86995	3.59395	3.78	3.59317	4.28087	3.64526	2.9898	3.58832	4.12022	3.60816
3.78	3.63	4.0796	3.60375	3.95001	3.59404	3.84995	3.59369	4.39	3.65184	3.03041	3.58414	4.21084	3.62712
3.85	3.63	4.17079	3.61647	4.04006	3.59945	3.93001	3.594	4.49	3.65184	3.07004	3.58058	4.31004	3.64958
3.93	3.63	4.25977	3.64094	4.12022	3.60816	4.01031	3.59643	4.59004	3.65062	3.11	3.5794	4.4	3.65184
4	3.63	4.34998	3.65169	4.20171	3.62394	4.09056	3.60458	4.68996	3.63962	3.16	3.57935	4.5	3.65184
4.08	3.63	4.44	3.65184	4.28087	3.64526	4.17079	3.61647	4.78999	3.63683	3.2	3.57935	4.59004	3.65062
4.15	3.63	4.53	3.65183	4.37	3.65183	4.25039	3.63854	4.89007	3.63058	3.24	3.57935	4.68996	3.63962
4.23	3.63	4.60992	3.64919	4.45	3.65184	4.32994	3.65105	5.00043	3.61466	3.29	3.57935	4.78	3.63684
4.3	3.63	4.69989	3.63877	4.53	3.65183	4.4	3.65184	5.09998	3.60831	3.33	3.57935	4.87029	3.63283
4.37	3.63	4.78999	3.63683	4.61977	3.64805	4.48	3.65184	5.2	3.60816	3.37001	3.57964	4.96973	3.61822
4.45	3.63	4.88019	3.63173	4.69989	3.63877	4.56002	3.6517	5.3	3.60816	3.40988	3.58146	5.05999	3.60984
4.52	3.63	4.96973	3.61822	4.78	3.63684	4.64071	3.64569	5.4	3.60816	3.46038	3.58667	5.16	3.60816
4.6	3.63	5.05999	3.60984	4.87029	3.63283	4.71989	3.63744	5.5	3.60816	3.49992	3.59082	5.25	3.60816
4.67	3.63	5.15	3.60816	4.95022	3.62124	4.79998	3.63679	5.60958	3.6057	3.53984	3.59364	5.35	3.60816
4.75	3.63	5.23	3.60816	5.03016	3.61199	4.88019	3.63173	5.70935	3.58709	3.59007	3.59414	5.44	3.60816
4.82	3.63	5.32	3.60816	5.10999	3.60821	4.95995	3.61969	5.80979	3.5682	3.63004	3.59337	5.53	3.60816
4.9	3.63	5.41	3.60816	5.2	3.60816	5.03016	3.61199	5.91017	3.56474	3.67	3.59317	5.63048	3.60331
4.97	3.63	5.5	3.60816	5.28	3.60816	5.10999	3.60821	6.01078	3.57572	3.71	3.59317	5.72098	3.5846
5.04	3.63	5.58986	3.60729	5.36	3.60816	5.19	3.60816	6.10937	3.59407	3.76	3.59317	5.81973	3.56712
5.12	3.63	5.68078	3.59346	5.45	3.60816	5.27	3.60816	6.2203	3.61851	3.79999	3.59319	5.91017	3.56474
5.19	3.63	5.77085	3.57441	5.53	3.60816	5.35	3.60816	6.32006	3.62482	3.83995	3.59355	6.01078	3.57572
5.27	3.63	5.8502	3.56537	5.60958	3.6057	5.43	3.60816	6.42008	3.62263	3.88994	3.59419	6.09961	3.59238
5.34	3.63	5.94027	3.56659	5.6903	3.59133	5.51	3.60816	6.52	3.62184	3.93001	3.594	6.18972	3.61104
5.42	3.63	6.03007	3.57965	5.78044	3.57245	5.57993	3.60772	6.61996	3.6221	3.97008	3.5942	6.29005	3.62451
5.49	3.63	6.12068	3.5956	5.86012	3.56498	5.6596	3.59806	6.73027	3.62863	4.01031	3.59643	6.38011	3.62392
5.57	3.63	6.21083	3.6164	5.94027	3.56659	5.7401	3.58049	6.83008	3.64914	4.05983	3.60152	6.48	3.62184
5.64	3.63	6.3	3.625	6.03007	3.57965	5.81973	3.56712	6.92999	3.65071	4.10045	3.60577	6.57	3.62184
5.72	3.63	6.39011	3.62361	6.10937	3.59407	5.90011	3.56442	7.03	3.65184	4.13991	3.61061	6.66995	3.62318
5.79	3.63	6.47	3.62185	6.18972	3.61104	5.9799	3.57075	7.13	3.65184	4.18032	3.61871	6.76079	3.63705
5.86	3.63	6.56	3.62184	6.28013	3.6243	6.06087	3.5854	7.23	3.65184	4.22924	3.63255	6.85046	3.64282
5.94	3.63	6.64994	3.62281	6.36006	3.62435	6.13045	3.59732	7.34003	3.65145	4.26934	3.64309	6.94984	3.6188
6.01	3.63	6.73987	3.6306	6.44004	3.62211	6.21083	3.6164	7.43993	3.64922	4.31004	3.64958	7.03981	3.60812
6.09	3.63	6.83008	3.64914	6.52	3.62184	6.29005	3.62451	7.54134	3.62366	4.35999	3.65179	7.14006	3.60069
6.16	3.63	6.92	3.6506	6.60998	3.62196	6.37009	3.62417	7.64081	3.59532	4.4	3.65184	7.23151	3.58395
6.24	3.63	7.01	3.65183	6.68983	3.62377	6.45002	3.62196	7.73996	3.59089	4.44	3.65184	7.31293	3.54518
6.31	3.63	7.1	3.65185	6.77047	3.63812	6.53	3.62184	7.83995	3.59436	4.48	3.65184	7.36932	3.50904
6.39	3.63	7.18	3.65184	6.85999	3.65056	6.60998	3.62196	7.95	3.59402	4.53	3.65183	7.425	3.46415
6.46	3.63	7.27	3.65184	6.94	3.65147	6.68983	3.62377	8.05	3.59402	4.57004	3.65151	7.4783	3.41808
6.53	3.63	7.36002	3.65097	7.01951	3.64678	6.7611	3.63569	8.15	3.59402	4.60992	3.64919	7.52596	3.37545
6.61	3.63	7.44977	3.64815	7.09087	3.62218	6.84001	3.64977	8.25038	3.59595	4.66036	3.64295	7.57911	3.32897
6.68	3.63	7.54134	3.62366	7.17958	3.58895	6.92	3.6506	8.35021	3.61933	4.69989	3.63877	7.6275	3.28711
6.76	3.63	7.62945	3.59696	7.26223	3.55553	7	3.65182	8.45995	3.63717	4.73997	3.63694	7.68096	3.24105
6.83	3.63	7.71999	3.5903	7.32881	3.52746	7.08004	3.65165	8.56006	3.63083	4.78	3.63684	7.72702	3.19691
6.91	3.63	7.79988	3.59331	7.3998	3.48968	7.15793	3.63542	8.66019	3.62324	4.82981	3.63601	7.77291	3.15309
6.98	3.63	7.89	3.59402	7.44877	3.45811	7.2099	3.60979	8.7603	3.61172	4.87029	3.63283	7.82507	3.10564
7.06	3.63	7.98	3.59402	7.49728	3.42589	7.2594	3.58853	8.81908	3.56014	4.90975	3.62827	7.87213	3.06211
7.13	3.63	8.07	3.59402	7.55027	3.39038	7.34241	3.55604	8.80408	3.46008	4.95995	3.61969	7.91898	3.00916
7.21	3.63	8.16	3.59402	7.59562	3.35455	7.42193	3.52518	8.82864	3.35944	5.00043	3.61466	7.9604	2.96036
7.28	3.63	8.25038	3.59595	7.64775	3.31651	7.5019	3.49495	8.85049	3.26002	5.04009	3.61119	8.00736	2.90765
7.35	3.63	8.3411	3.6165	7.69811	3.28674	7.58159	3.46405	8.85847	3.15981	5.07995	3.60884	8.04907	2.85928
7.43	3.63	8.42062	3.63478	7.75978	3.24966	7.66104	3.43262	8.86155	3.05989	5.13	3.60817	8.08606	2.80727
7.5	3.63	8.51031	3.63457	7.80766	3.21645	7.74082	3.40238	8.8616	2.9605	5.17	3.60816	8.13198	2.74137
7.58	3.63	8.59978	3.62757	7.85991	3.18976	7.82172	3.37508	8.9059	2.9051	5.21	3.60816	8.16826	2.6888
7.65	3.63	8.69009	3.62103	7.95145	3.16515	7.88133	3.35312	8.9581	2.83933	5.25	3.60816	8.21483	2.62372
7.73	3.63	8.77974	3.60856	8.02881	3.13725	7.93706	3.32482	8.9612	2.73979	5.3	3.60816	8.25471	2.57384
7.8	3.63	8.84187	3.57079	8.08994	3.10986	7.98627	3.29418	8.9324	2.63918	5.34	3.60816	8.29928	2.51939
7.88	3.63	8.8483	3.48011	8.1593	3.07843	8.03311	3.26471	8.90099	2.53971	5.38	3.60816	8.34055	2.47046
7.95	3.63	8.84112	3.3999	8.21193	3.05393	8.08189	3.23308	8.86963	2.44009	5.43	3.60816	8.38132	2.42108
8.02	3.63	8.83482	3.3098	8.26737	3.02513	8.139	3.19836	8.86192	2.34001	5.47	3.60816	8.4247	2.36612
8.1	3.63	8.83837	3.21962	8.31797	2.99664	8.19332	3.1654	8.86373	2.22997	5.51	3.60816	8.46171	2.31109
8.17	3.63	8.87051	3.16041	8.37179	2.96278	8.23885	3.13791	8.86317	2.13	5.55	3.60814	8.50533	2.24341
8.25	3.63	8.91127	3.11106	8.42737	2.9262	8.2983	3.10676	8.86402	2.02992	5.59974	3.60662	8.53932	2.18957
8.32	3.63	8.95359	3.06364	8.47129	2.89148	8.34998	3.07997	8.88268	1.9312	5.64028	3.60167	8.57976	2.11988
8.4	3.63	8.9972	3.018	8.51936	2.84927	8.41091	3.05224	8.92206	1.86124	5.68078	3.59346	8.61035	2.06018
8.47	3.63	9.00864	2.94037	8.56178	2.81201	8.48822	3.02465	8.96059	1.78023	5.7305	3.58238	8.64074	2.00038
8.55	3.63	8.98111	2.84982	8.60444	2.77558	8.56918	2.99759	8.99496	1.7073	5.77085	3.57441	8.67464	1.93674
8.62	3.63	8.97488	2.76	8.65171	2.74296	8.64995	2.96986	9.02826	1.63927	5.80979	3.5682	8.71319	1.88258
8.7	3.63	8.97684	2.66991	8.7293	2.70803	8.71848	2.94565	9.06455	1.54766	5.8502	3.56537	8.761	1.83106
8.77	3.63	8.99391	2.58248	8.81006	2.68018	8.79905	2.91735	9.10774	1.48728	5.90011	3.56442	8.80899	1.78878
8.84	3.63	9.03512	2.53425	8.88956	2.65797	8.87932	2.88816	9.1687	1.44778	5.94027	3.56659	8.86388	1.74481
8.92	3.63	9.0743	2.45787	8.97949	2.63809	8.95955	2.85877	9.23719	1.40567	5.9799	3.57075	8.91368	1.70455
8.99	3.63	9.1048	2.38661	9.05918	2.60827	9.03978	2.8294	9.30237	1.36363	6.03007	3.57965	8.96354	1.66449
9.07	3.63	9.15279	2.34489	9.11814	2.57679	9.12081	2.80339	9.36998	1.31997	6.07048	3.58739	9.02022	1.62028
9.14	3.63	9.2125	2.31481	9.17998	2.53997	9.19906	2.78572	9.43905	1.2785	6.10937	3.59407	9.06767	1.57766
9.22	3.63	9.26855	2.27814	9.2383	2.50669	9.27923	2.76676	9.49865	1.22881	6.1498	3.60094	9.1195	1.52938
9.29	3.63	9.31834	2.23801	9.29945	2.47869	9.3495	2.7545	9.54289	1.17238	6.19909	3.61351	9.17965	1.48941
9.37	3.63	9.36877	2.19825	9.38059	2.45262	9.43	2.75186	9.60223	1.12428	6.2398	3.62153	9.24164	1.45316
9.44	3.63	9.4298	2.15966	9.47001	2.44018	9.51	2.75184	9.68879	1.08693	6.28013	3.6243	9.30235	1.42552
9.51	3.63	9.48891	2.12789	9.54999	2.4382	9.58998	2.75197	9.79126	1.05509	6.32006	3.62482	9.39004	1.40028
9.59	3.63	9.56193	2.09451	9.63	2.43816	9.67	2.75257	9.8877	1.0257	6.37009	3.62417	9.49	1.38997
9.66	3.63	9.65082	2.0626	9.72	2.43816	9.74999	2.75315	9.94395	0.972883	6.4101	3.62295	9.57989	1.38556
9.74	3.63	9.7383	2.03458	9.80002	2.43915	9.83	2.75317	9.9941	0.903043	6.45002	3.62196	9.67926	1.37588
9.81	3.63	9.83017	2.0111	9.88	2.43935	9.9	2.75317	10.0425	0.85377	6.5	3.62184	9.76983	1.3588
9.89	3.63	9.92006	2.00039	9.96	2.43935	9.98	2.75317	10.1295	0.818095	6.54	3.62184	9.87	1.35318
9.96	3.63	10.0096	1.98746	10.0499	2.44107	10.06	2.75317	10.2306	0.792364	6.58	3.62184	9.95989	1.3545
10.04	3.63	10.0995	1.97555	10.1276	2.46515	10.14	2.75317	10.3298	0.769067	6.61996	3.6221	10.06	1.35488
10.11	3.63	10.1794	1.96551	10.18	2.49003	10.22	2.75317	10.4313	0.745593	6.66995	3.62318	10.15	1.35581
10.19	3.63	10.2698	1.95556	10.2404	2.5192	10.3004	2.75562	10.5392	0.717832	6.71057	3.6252	10.2399	1.36079
10.26	3.63	10.36	1.95408	10.3106	2.5484	10.3806	2.76639	10.6093	0.679107	6.74933	3.63273	10.3396	1.38164
10.33	3.63	10.4496	1.95563	10.3902	2.56869	10.4584	2.78558	10.7011	0.634414	6.80098	3.6447	10.4297	1.41075
10.41	3.63	10.5406	1.9786	10.48	2.58029	10.531	2.80708	10.7993	0.615947	6.84001	3.64977	10.5122	1.44516
10.48	3.63	10.6079	2.01363	10.5594	2.59357	10.6008	2.83858	10.9	0.600244	6.88	3.65063	10.5721	1.47621
10.56	3.63	10.6621	2.04662	10.6398	2.61088	10.6511	2.86827	11	0.590064	6.92001	3.6505	10.6426	1.51522
10.63	3.63	10.7183	2.08262	10.721	2.63708	10.7004	2.89943	11.1099	0.587058	6.96961	3.64697	10.7015	1.5469
10.71	3.63	10.7723	2.11634	10.8092	2.67183	10.7562	2.93588	11.21	0.586001	7.0102	3.64219	10.7801	1.57975
10.78	3.63	10.8293	2.15124	10.871	2.69776	10.8111	2.96804	11.3101	0.589023	7.04989	3.63874	10.8809	1.61759
10.86	3.63	10.8977	2.18558	10.9272	2.72513	10.8624	2.99551	11.4091	0.612345	7.10024	3.63572	10.9699	1.65015
10.93	3.63	10.9718	2.2171	10.9895	2.76081	10.9097	3.02052	11.5098	0.650657	7.14016	3.63411	11.0482	1.69236
11	3.63	11.0187	2.26108	11.0377	2.79339	10.9805	3.0486	11.5919	0.686635	7.18014	3.63199	11.0962	1.73392
11.08	3.63	11.0616	2.30839	11.0903	2.82953	11.0518	3.07604	11.6512	0.728591	7.21991	3.62889	11.1423	1.78874
11.15	3.63	11.1024	2.3472	11.1374	2.86352	11.1192	3.10267	11.7048	0.77595	7.27039	3.62536	11.1721	1.87892
11.23	3.63	11.1582	2.38348	11.1886	2.90186	11.1982	3.12517	11.7575	0.822759	7.3102	3.62159	11.2111	1.93911
11.3	3.63	11.2166	2.41526	11.2334	2.93558	11.2673	3.15557	11.8103	0.869693	7.35092	3.61393	11.2576	1.99219
11.38	3.63	11.2684	2.45229	11.2794	2.97085	11.3196	3.18079	11.8583	0.921438	7.4002	3.60071	11.3013	2.03877
11.45	3.63	11.3227	2.48479	11.3394	3.01098	11.3675	3.20499	11.9054	0.986744	7.44022	3.5913	11.3531	2.08609
11.53	3.63	11.3824	2.51566	11.3896	3.04077	11.4225	3.2365	11.9469	1.07143	7.48105	3.5844	11.4066	2.12503
11.6	3.63	11.4509	2.5587	11.4478	3.074	11.4683	3.27224	11.9788	1.14054	7.52065	3.57182	11.4672	2.16444
11.68	3.63	11.5069	2.59525	11.5111	3.10803	11.514	3.3041	12.0224	1.21824	7.569	3.55632	11.5289	2.20183
11.75	3.63	11.5601	2.62988	11.56	3.13995	11.5622	3.33671	12.0695	1.27049	7.6117	3.54517	11.5896	2.24057
11.82	3.63	11.6044	2.67643	11.6054	3.17582	11.618	3.37339	12.1243	1.31422	7.64136	3.53286	11.6471	2.28378
11.9	3.63	11.6442	2.72557	11.6573	3.21402	11.6705	3.39876	12.1891	1.36129	7.6692	3.51851	11.6995	2.32073
11.97	3.63	11.6935	2.76461	11.7186	3.25226	11.7413	3.42727	12.247	1.40374	7.70784	3.49638	11.7611	2.35812
12.05	3.63	11.7583	2.80291	11.7683	3.28281	11.7895	3.45105	12.3002	1.44984	7.73148	3.48246	11.8162	2.39532
12.12	3.63	11.8133	2.83434	11.8189	3.31203	11.8604	3.47895	12.3448	1.50402	7.75776	3.4663	11.8801	2.43992
12.2	3.63	11.8709	2.8685	11.8819	3.34654	11.9409	3.50762	12.3885	1.56108	7.78866	3.44777	11.9323	2.47667
12.27	3.63	11.9327	2.90556	11.9408	3.37859	12.0183	3.536	12.4263	1.62162	7.81233	3.43398	11.9894	2.5114
12.35	3.63	11.9945	2.94438	11.9918	3.40692	12.0999	3.55056	12.4474	1.7304	7.83907	3.41836	12.09	2.5295
12.42	3.63	12.0353	2.99344	12.0535	3.44415	12.1802	3.55734	12.4751	1.81264	7.8705	3.40092	12.1805	2.53752
12.49	3.63	12.0813	3.03821	12.1035	3.47423	12.2604	3.56847	12.5147	1.87651	7.90241	3.38506	12.2731	2.57476
12.57	3.63	12.1336	3.0748	12.1609	3.5085	12.3307	3.58793	12.5635	1.93801	7.93073	3.37157	12.3276	2.61311
12.64	3.63	12.186	3.11496	12.2118	3.53672	12.4102	3.59105	12.5973	2.03097	7.96717	3.3541	12.3837	2.65515
12.72	3.63	12.2295	3.1506	12.2713	3.56766	12.4902	3.57126	12.635	2.10676	7.99893	3.33808	12.4345	2.69509
12.79	3.63	12.2787	3.19164	12.3309	3.59666	12.5699	3.56422	12.677	2.16267	8.0299	3.31983	12.475	2.74374
12.87	3.63	12.338	3.2332	12.4104	3.59153	12.65	3.56402	12.7281	2.21231	8.05344	3.30525	12.5231	2.79656
12.94	3.63	12.3922	3.2661	12.5	3.56978	12.73	3.56403	12.784	2.25418	8.07855	3.2879	12.5718	2.83788
13.02	3.63	12.4574	3.30425	12.58	3.56409	12.81	3.56518	12.8422	2.29731	8.10739	3.26662	12.6232	2.88701
13.09	3.63	12.5157	3.34542	12.66	3.56402	12.89	3.56522	12.8943	2.34554	8.12956	3.24945	12.6639	2.9371
13.17	3.63	12.5646	3.38466	12.74	3.56451	12.96	3.56524	12.9471	2.40256	8.15164	3.23208	12.7112	2.98831
13.24	3.63	12.6072	3.42321	12.83	3.56521	13.0401	3.56908	12.9952	2.45487	8.17385	3.21486	12.7795	3.02121
13.31	3.63	12.658	3.46298	12.91	3.56522	13.1195	3.5827	13.0488	2.50157	8.20184	3.19231	12.8439	3.05448
13.39	3.63	12.7292	3.50175	12.9899	3.56561	13.2006	3.59584	13.1046	2.5441	8.22396	3.17487	12.8998	3.10022
13.46	3.63	12.8096	3.53179	13.079	3.5756	13.2797	3.60426	13.1589	2.59121	8.24647	3.15569	12.9487	3.14159
13.54	3.63	12.9003	3.54863	13.16	3.58975	13.3601	3.60832	13.2116	2.63806	8.2734	3.13403	13.0026	3.18686
13.61	3.63	12.9897	3.56262	13.2399	3.60064	13.4397	3.60517	13.2775	2.68421	8.29447	3.11412	13.0522	3.22731
13.69	3.63	13.079	3.57559	13.3302	3.60689	13.5101	3.60128	13.3398	2.72032	8.3152	3.09462	13.1039	3.27642
13.76	3.63	13.1698	3.59125	13.4098	3.60714	13.5899	3.59736	13.4099	2.76016	8.33284	3.07205	13.1461	3.32376
13.84	3.63	13.2498	3.60171	13.4901	3.60237	13.6701	3.5937	13.4722	2.79651	8.35228	3.04127	13.1934	3.36606
13.91	3.63	13.3401	3.60744	13.5699	3.59843	13.75	3.59317	13.5369	2.84388	8.36418	3.01723	13.2448	3.41513
13.98	3.63	13.4297	3.60584	13.6602	3.59407	13.83	3.59317	13.5891	2.89083	8.38042	2.98017	13.2886	3.4613
14.06	3.63	13.52	3.60077	13.74	3.59317	13.9099	3.59367	13.6404	2.94962	8.39888	2.92961	13.3403	3.50966
14.13	3.63	13.6098	3.59628	13.82	3.59317	13.9903	3.59561	13.6978	2.99364	8.41264	2.89097	13.3925	3.54483
14.21	3.63	13.7	3.59321	13.9099	3.59367	14.0607	3.60693	13.7675	3.03437	8.42835	2.84936	13.4903	3.56739
14.28	3.63	13.79	3.59317	13.9903	3.59561	14.1387	3.62583	13.8297	3.07057	8.44396	2.80768	13.5796	3.58223
14.36	3.63	13.87	3.59318	14.0702	3.60902	14.2202	3.63661	13.8914	3.10761	8.46252	2.76097	13.67	3.59348
14.43	3.63	13.9599	3.59462	14.1504	3.62797	14.3	3.63816	13.9604	3.14936	8.47522	2.72801	13.77	3.59317
14.51	3.63	14.0491	3.60449	14.2401	3.63759	14.38	3.63816	14.0327	3.19569	8.48859	2.69929	13.86	3.59317
14.58	3.63	14.1387	3.62583	14.32	3.63816	14.46	3.63815	14.1009	3.23857	8.50457	2.66731	13.9599	3.59462
14.66	3.63	14.2301	3.63717	14.4	3.63816	14.54	3.63747	14.1623	3.27614	8.5181	2.63915	14.0491	3.60449
14.73	3.63	14.32	3.63816	14.49	3.63799	14.62	3.63729	14.2266	3.31557	8.53077	2.61033	14.1504	3.62797
14.8	3.63	14.41	3.63816	14.57	3.63745	14.69	3.63683	14.2923	3.35651	8.54367	2.58175	14.2401	3.63759
14.88	3.63	14.49	3.63799	14.65	3.63696	14.77	3.63683	14.3578	3.40312	8.56033	2.55019	14.33	3.63816
14.95	3.63	14.58	3.63744	14.74	3.63683	14.85	3.63683	14.4166	3.44505	8.57503	2.52658	14.43	3.63816
15.03	3.63	14.67	3.63685	14.82	3.63683	14.93	3.63683	14.4793	3.48134	8.5933	2.50263	14.52	3.6376
15.1	3.63	14.76	3.63683	14.9	3.63683	15.01	3.63683	14.5393	3.52081	8.61141	2.48129	14.62	3.63729
15.18	3.63	14.85	3.63683	14.98	3.63683	15.09	3.63683	14.5917	3.56809	8.63527	2.45546	14.71	3.63683
15.25	3.63	14.94	3.63683	15.07	3.63683	15.17	3.63683	14.6481	3.61279	8.65591	2.43571	14.81	3.63683
15.33	3.63	15.03	3.63683	15.15	3.63683	15.24	3.63683	14.74	3.63664	8.6743	2.41452	14.9	3.63683
15.4	3.63	15.11	3.63683	15.23	3.63683	15.32	3.63683	14.84	3.6368	8.69943	2.38945	14.99	3.63683
15.47	3.63	15.2	3.63683	15.32	3.63683	15.3994	3.6345	14.94	3.63683	8.71921	2.36921	15.09	3.63683
15.55	3.63	15.29	3.63683	15.3994	3.6345	15.4797	3.61841	15.04	3.63683	8.73951	2.34948	15.18	3.63683
15.62	3.63	15.3798	3.63616	15.4797	3.61841	15.56	3.60998	15.14	3.63683	8.76034	2.33039	15.28	3.63683
15.7	3.63	15.4701	3.62053	15.56	3.60998	15.64	3.60907	15.25	3.63683	8.78771	2.30715	15.3699	3.63653
15.77	3.63	15.56	3.60998	15.65	3.60894	15.72	3.60814	15.35	3.63679	8.81001	2.29002	15.4701	3.62053
15.85	3.63	15.65	3.60894	15.73	3.60802	15.8	3.60714	15.4489	3.6254	8.83274	2.27406	15.56	3.60998
15.92	3.63	15.73	3.60802	15.81	3.60702	15.87	3.60686	15.55	3.61018	8.86298	2.2548	15.65	3.60894
16	3.63	15.82	3.60693	15.9	3.60708	15.95	3.6077	15.65	3.60894	8.88902	2.2384	15.75	3.60773
16.07	3.63	15.91	3.60721	15.98	3.60807	16.03	3.60816	15.75	3.60773	8.92004	2.22007	15.84	3.60685
16.15	3.63	16	3.60816	16.06	3.60797	16.11	3.60747	15.86	3.60684	8.94732	2.20488	15.94	3.60756
16.22	3.63	16.09	3.60759	16.15	3.60745	16.19	3.60748	15.96	3.60784	8.97957	2.18908	16.03	3.60816
16.29	3.63	16.18	3.60746	16.23	3.60788	16.27	3.60815	16.06	3.60797	9.00856	2.17642	16.13	3.60745
16.37	3.63	16.27	3.60815	16.31	3.60816	16.35	3.60817	16.16	3.60745	9.05032	2.16088	16.22	3.60774
16.44	3.63	16.35	3.60817	16.3901	3.60874	16.4199	3.61094	16.26	3.60813	9.09876	2.14514	16.31	3.60816
16.52	3.63	16.4394	3.61384	16.4795	3.622	16.5007	3.6275	16.36	3.60819	9.13931	2.13646	16.41	3.61001
16.59	3.63	16.5285	3.63547	16.5595	3.64248	16.5806	3.64638	16.4701	3.61973	9.1799	2.12933	16.5007	3.6275
16.67	3.63	16.62	3.65054	16.64	3.65122	16.66	3.65077	16.5691	3.64464	9.21969	2.12483	16.6001	3.64908
16.74	3.63	16.7099	3.648	16.7298	3.64669	16.7398	3.64603	16.67	3.65039	9.26995	2.12416	16.69	3.64931
16.82	3.63	16.8002	3.64241	16.8101	3.64177	16.8201	3.64114	16.7697	3.64398	9.30989	2.12495	16.7902	3.64307
16.89	3.63	16.8899	3.63847	16.8899	3.63847	16.8999	3.63814	16.87	3.63914	9.35017	2.12568	16.88	3.63881
